# Supplementary material for: Fine-Mapping of OvANS: A Novel Gene Controlling White Flowers in Orychophragmus violaceus
Source: Biology (Basel). 2025 Nov 25;14(12):1669. doi: 10.3390/biology14121669 (PMC12729582; doi:10.3390/biology14121669)
Supplement: Supplementary file 1 [file biology-14-01669-s001.zip]

Archive with 1 entries (1 files):
- biology-3976791-supplementary.xlsx
