# Supplementary material for: Fine-Mapping of OvANS: A Novel Gene Controlling White Flowers in Orychophragmus violaceus
Source: Biology (Basel). 2025 Nov 25;14(12):1669. doi: 10.3390/biology14121669 (PMC12729582; doi:10.3390/biology14121669)
Supplement: Supplementary file 1 [file biology-14-01669-s001.zip › biology-3976791-supplementary.xlsx]

## Sheet: Table S1
Table S1. Primer informations for fine mapping
Name	Left primer sequence	Right primer sequence
P1432B01	TTTGCATTCTCCAGTAATTGCGTT	GATTGCGATAGGGTGAACAAGTTT
P1432B02	TTCTTGGACTCGGAGAAATCATGT	ACAAGATGCATGTATAAGATGATAGT
P1432B03	TAATTAACGGGAGCAAATGGTTGG	AGTTGTCATAAACCAATCTGATGAGC
P1432B04	ATACTACAATCGCATCTCTGCACT	AGCTAGCAAGATAAAGCAATAAGCA
P1432B05	CAGATTTGGGAGCTCATCTCTTGT	ATGAGTTCTGCTCCAATTAAACCG
P1432B06	TGTGCATTAACCACCATGTCTATT	TGGTCTAAATTCAATATTGTCCGCA
P1432B07	GCAAGGGCCTTCAAATAAACTGAT	AAGCACCCAAATCTTGCCTAATTC
P1432B08	TCTAATTCCGGTTTAGCTGGTTCA	GTTGGTTTGACTTATAGTCAGCGG
P1432B09	GCCTCATGAATCAGATGGTCTAGC	ATTCCCTTGTTGAAGTGACCAGAT
P1432B10	TCCAGTCGGAGAAATGTAGTCATC	CGACAAATAGTGGCGGAAACAATA
P1432B11	CTCTGCGCCAATAAATACAGAACA	ATAACTAATTGGCATGGATTGGGC
P1432B12	CGTGCTCACAAGTAAGTCCAATTC	GGTCAATGATTTCATTTCGACGGT
P1432B13	TATTCGGATCGGATGCATAAAAGA	TATGCGGAGCACATTCATTGGTTA
P1432B14	ATACGAAAGCCCATCTCCTTCATT	GATTCAACGAGTTGGAACACACAA
P1432B15	GAGGAGACAATTCGTAGGTATGCT	TGGGTCTGAGAAGTTTGGCTTTAT
P1432B16	TATCGCGTTGATGCGATTTCTTAC	CAGCTCCACAAGGAAAACTAAAGG
P1432B17	TTTTATGTTTCGAGGAAGTGGCTG	GCAGTCTTGTGCCATTCAATAGAT
P1432B18	GCTGCCAATAGCTCACCTTTTAAT	CCTAGAGGCCAAAACTCTCTTTCT
P1432B19	GAACTGCACCGTTATATCCAATCG	GTTTTGGCTAGCGAACTTGTTACT
P1432B20	AGGACAAACTCTATTCTTGATTTCT	ACTCATCAAATGACATACCGCAAG
P1432D01	CCCTTCACTCCCTTAGTTCATTGT	CCAGTTCTTCCAGGGTTTCTTTTT
P1432D02	TCAGCCTCATAACAGGATGATACC	ACCAAGCGTTGTAAAACATGGAAT
P1432D03	TTGAGACTCAGATTGGTGGAATGA	TTTTATTTCTTTGGGCCAGGTCAC
P1432D04	GATCTCATCTAATCCGGGACAACA	GTCCACCGATCTATCATCATCACA
P1432D05	CATTACGGGAGTTGATGTGAATGC	GCATCAACATCTGCTGAAACATCT
P1432D06	GCTTTTAGGTCACAACATTGCTCT	AGTATTTACGTCGAGGAATGGAAT
P1432D07	CTGGAATCCGGTACTTCGTTATCA	CCGTTTTCCAAAGCTTTCTCTCTC
P1432D08	ATACATTGGAAAGTGCAAGAGAGC	CTTTACCACTAAAGGGCAAAGACG
P1432D09	GCAACTGGCTTCTCACTTAAACTT	ACTCACTAGCACTAGGCTCATTAC
P1432D10	TGAGAGTATCCCTTACCTCCTTGT	GTGTCAATGATCAGAAACGGAGAC

## Sheet: Table S2
Table S2. Functional annotation of candidate interval genes
ID	Chr	Start	End	Function
OV03G031680	OV03	13207183	13210261	Ubiquitin C-terminal hydrolases superfamily protein
OV03G031690	OV03	13202228	13203993	SWIB complex BAF60b domain-containing protein
OV03G031700	OV03	13200459	13201749	unknown protein
OV03G031710	OV03	13199127	13199985	Ribosomal protein L7Ae/L30e/S12e/Gadd45 family protein
OV03G031720	OV03	13196841	13198805	Protein of unknown function DUF106, transmembrane
OV03G031730	OV03	13194516	13195824	F-box and associated interaction domains-containing protein
OV03G031740	OV03	13189288	13190268	unknown
OV03G031760	OV03	13174913	13175941	Bifunctional inhibitor/lipid-transfer protein/seed storage 2S albumin superfamily protein
OV03G031770	OV03	13155298	13156614	Bifunctional inhibitor/lipid-transfer protein/seed storage 2S albumin superfamily protein
OV03G031780	OV03	13130091	13130435	unknown
OV03G031790	OV03	13124280	13124633	Bifunctional inhibitor/lipid-transfer protein/seed storage 2S albumin superfamily protein
OV03G031810	OV03	13070116	13070484	Bifunctional inhibitor/lipid-transfer protein/seed storage 2S albumin superfamily protein
OV03G031820	OV03	13051234	13051599	Bifunctional inhibitor/lipid-transfer protein/seed storage 2S albumin superfamily protein
OV03G031830	OV03	12983381	12984239	unknown
OV03G031840	OV03	12977537	12982558	OSBP(oxysterol binding protein)-related protein 2A
OV03G031850	OV03	12906699	12907828	Phosphatidic acid phosphatase (PAP2) family protein
OV03G031860	OV03	12869967	12871316	Exostosin family protein
OV03G031870	OV03	12830901	12832556	Haloacid dehalogenase-like hydrolase (HAD) superfamily protein
OV03G031890	OV03	12771248	12772948	Galactose oxidase/kelch repeat superfamily protein
OV03G031900	OV03	12767378	12768929	Bifunctional inhibitor/lipid-transfer protein/seed storage 2S albumin superfamily protein
OV03G031910	OV03	12737169	12740681	DNAse I-like superfamily protein
OV03G031920	OV03	12735127	12736305	unknown
OV03G031930	OV03	12729764	12732048	unknown
OV03G031940	OV03	12714762	12715966	WUSCHEL related homeobox 2
OV03G031950	OV03	12701922	12702569	LOB domain-containing protein 35
OV03G031960	OV03	12695568	12696695	unknown
OV03G031970	OV03	12690015	12693976	unknown
OV03G031980	OV03	12655310	12656728	Protein of unknown function (DUF1216)
OV03G031990	OV03	12639262	12640475	Actin-like ATPase superfamily protein
OV03G032000	OV03	12636738	12638050	unknown
OV03G032010	OV03	12627693	12629050	glycine-rich protein
OV03G032020	OV03	12625058	12626293	unknown protein
OV03G032030	OV03	12613469	12620731	sterol 4-alpha methyl oxidase 1-3
OV03G032040	OV03	12603218	12603570	unknown
OV03G032050	OV03	12599924	12601603	sterol C4-methyl oxidase 1-2
OV03G032060	OV03	12583764	12590145	Tetratricopeptide repeat (TPR)-like superfamily protein
OV03G032070	OV03	12581980	12583559	AT hook motif DNA-binding family protein
OV03G032080	OV03	12474131	12475086	unknown
OV03G032090	OV03	12416506	12417684	unknown protein
OV03G032100	OV03	12410658	12412854	unknown protein
OV03G032110	OV03	12395202	12396839	SNARE associated Golgi protein family
OV03G032120	OV03	12388981	12392364	Cell cycle regulated microtubule associated protein
OV03G032130	OV03	12387553	12388746	leucoanthocyanidin dioxygenase
OV03G032140	OV03	12378195	12380304	PGR5-LIKE A
OV03G032150	OV03	12376081	12376749	unknown
OV03G032160	OV03	12371932	12374619	FIZZY-related 2
OV03G032170	OV03	12366724	12371173	cysteine-rich RLK (RECEPTOR-like protein kinase) 11
OV03G032180	OV03	12348238	12350760	cysteine-rich RLK (RECEPTOR-like protein kinase) 11
OV03G032190	OV03	12342729	12345843	DNAse I-like superfamily protein
OV03G032200	OV03	12337497	12340203	cysteine-rich RLK (RECEPTOR-like protein kinase) 11
OV03G032210	OV03	12317858	12335815	cysteine-rich RLK (RECEPTOR-like protein kinase) 11
OV03G032220	OV03	12315633	12317675	Protein kinase superfamily protein
OV03G032230	OV03	12304974	12313741	AGAMOUS-like 19
OV03G032240	OV03	12291455	12295668	Protein of unknown function (DUF544)
OV03G032250	OV03	12280352	12290608	unknown
OV03G032260	OV03	12268442	12270166	FUNCTIONS IN: molecular_function unknown
OV03G032270	OV03	12237988	12240714	Major Facilitator Superfamily with SPX (SYG1/Pho81/XPR1) domain-containing protein
OV03G032280	OV03	12225751	12228071	UDP-N-acetylglucosamine (UAA) transporter family
OV03G032290	OV03	12216270	12219061	unknown protein
OV03G032300	OV03	12201614	12202159	zinc ion binding
OV03G032310	OV03	12142674	12144215	MATE efflux family protein
OV03G032320	OV03	12115591	12120160	unknown
OV03G032330	OV03	12106703	12108320	Tetratricopeptide repeat (TPR)-like superfamily protein
OV03G032340	OV03	12086456	12089630	IQ-domain 22
OV03G032350	OV03	12084627	12086089	RHOMBOID-like protein 7
OV03G032360	OV03	12063731	12064303	unknown protein
OV03G032370	OV03	12060234	12060694	IQ-domain 22
OV03G032380	OV03	12038472	12041418	2-oxoglutarate (2OG) and Fe(II)-dependent oxygenase superfamily protein
OV03G032390	OV03	11975110	11976117	osmotin 34
OV03G032410	OV03	11955928	11958931	glutamate-cysteine ligase
OV03G032420	OV03	11950040	11951596	unknown
OV03G032430	OV03	11910055	11913202	glutamate-cysteine ligase
OV03G032440	OV03	11899313	11899648	insulin-like growth factor binding
OV03G032450	OV03	11878548	11879395	BEST Arabidopsis thaliana protein match is: RING/FYVE/PHD zinc finger superfamily protein (TAIR:AT3G02890.1)
OV03G048550	OV03	13180485	13184355	BEST Arabidopsis thaliana protein match is: Ribonuclease H-like superfamily protein (TAIR:AT4G29090.1)

## Sheet: Table S3
Table S3. Candidate interval genes expression patterns
Gene_name	OvW-1-1	OvW-1-2	OvW-1-3	OvP-37-1	OvP-37-2	OvP-37-3	OvW-1	OvW-2	OvW-3	OvLP-1	OvLP-2	OvLP-3	OvP-1	OvP-2	OvP-3
OV03G031680	6.90308	10.3458	8.35492	11.4936	11.6107	10.5002	13.592	14.3346	13.9227	12.1235	12.6098	12.6315	11.1064	8.08287	11.685
OV03G031690	6.56288	6.79622	6.04964	7.46876	3.81439	4.99842	13.3699	12.037	14.2451	11.4007	10.5355	11.1457	13.3034	13.9476	13.9247
OV03G031700	0.743991	1.1002	0.977214	1.74128	1.56661	1.0804	0.087323	0.379185	0.436142	0.396181	0.249525	0.417313	0.261788	0.375455	0.186534
OV03G031710	14.9452	22.6003	16.7158	30.2711	28.7798	24.2925	42.93	39.3313	35.2705	53.9826	46.6498	42.8063	52.5546	34.0706	49.1141
OV03G031720	31.3142	26.5432	33.5459	29.8865	26.9242	28.9285	74.547	74.1889	71.4669	78.4729	72.7064	75.8788	92.9631	90.5196	79.9514
OV03G031730	0	0	0	0	0	0	0	0	0	0	0	0	0	0	0
OV03G031740	0	0	0	0	0	0	0	0	0	0	0.046744	0	0	0	0
OV03G031760	0	0	0	0	0	0	0.048789	0	0.258252	0	0.375278	0	0.113088	0.31024	0.20821
OV03G031770	0	0	0	0	0	0	0	0.014954	0	0.093968	0.019733	0.132509	0.053562	0.084343	0.25264
OV03G031780	0	0	0	0	0	0	0	0	0	0	0	0	0	0	0
OV03G031790	0	0	0	0	0	0.098628	0	0	0	0	0	0.320782	0	0	0
OV03G031810	0	0	0	0.044818	0	0	0	0	0	0	0	0	0	0	0.19733
OV03G031820	0	0	0	0	0	0	0	0	0.224893	0.922112	5.33543	2.29607	0.180778	0.584038	1.2092
OV03G031830	8.14965	5.51402	8.44479	8.31006	5.69645	6.5309	8.04379	9.09311	8.18941	10.5382	9.43503	9.4327	12.6177	12.885	13.9064
OV03G031840	0	0	0	0	0	0	0	0	0	0	0	0	0	0	0
OV03G031850	7.48146	3.804	4.57533	3.07062	3.44488	4.56432	4.20049	3.90173	3.81566	6.20844	5.16525	4.56656	8.78133	9.46829	7.95048
OV03G031860	25.5893	20.9867	27.3685	13.7373	15.692	15.478	9.75589	10.6138	10.0794	9.38608	10.4307	11.6331	10.6402	8.91851	10.8441
OV03G031870	8.61926	18.123	12.0794	5.4429	0.880665	3.76377	6.37705	6.98994	5.80731	5.1549	3.96888	5.67976	3.97012	2.91628	3.7341
OV03G031890	0	0	0	0	0	0	0	0	0	0	0	0
OV03G031900	0	0	0	0	0.008504	0	0	0	0	0	0	0.147517	0	0	0
OV03G031910	0	0	0	0.004223	0	0	0	0	0	0	0	0	0	0	0
OV03G031920	0	0	0	0	0	0	0	0	0	0	0	0	0	0	0
OV03G031930	35.4875	39.9212	44.1165	51.5959	56.4273	52.4151	43.3894	49.8875	51.6878	49.9514	56.5071	59.8096	52.1676	50.3491	60.5231
OV03G031940	0	0	0	0	0	0	0	0	0	0	0	0	0	0	0
OV03G031950	0	0	0	0	0	0	0.201563	0	0	0	0.076089	0	0	0	0
OV03G031960	0	0	0	0	0	0	0	0	0	0	0	0	0.003652	0	0
OV03G031970	0.006954	0	0.01023	0.033798	0.030055	0.050287	0	0	0	0.068158	0	0	0	0.050901	0
OV03G031980	0.157612	0.209285	0.12861	0.830599	0.047249	26.4565	11.5071	12.2512	12.7006	33.0024	38.8648	36.8132	49.3997	54.9446	49.8358
OV03G031990	7.21254	10.4907	8.6071	7.23667	10.5631	11.7586	9.56207	9.82565	8.51969	11.104	10.5665	9.65554	10.0739	10.5072	9.51287
OV03G032000	0.964956	3.46093	0.769943	3.62696	3.09325	4.88092	2.65128	2.17881	2.5057	3.22217	2.50878	3.79006	1.77042	1.38654	2.01101
OV03G032010	13.5039	12.9512	14.5366	14.9648	17.7632	18.4339	34.0182	35.4844	35.9127	42.2478	37.4711	39.763	34.0633	36.6498	36.7439
OV03G032020	0	0	0	0	0	0	0.375138	0.836112	0.53598	0.042229	0.024135	0	0	0	0
OV03G032030	1.92656	6.45981	1.85638	5.68551	1.62699	3.19613	5.20379	5.09766	5.16429	7.12773	5.83814	6.201	6.84033	6.42416	6.565
OV03G032040	0	0.002618	0	0	0	0	0	0	0	0	0	0	0	0	0
OV03G032050	22.7203	19.4955	17.7826	13.9697	10.5913	13.1135	18.5703	17.5629	17.9238	10.0539	10.3757	10.0434	10.7222	9.41402	9.20427
OV03G032060	0.626591	1.28444	0.775054	1.20742	1.36136	1.04162	1.62667	2.05236	1.82572	1.43855	1.28646	2.22652	2.57901	1.95017	2.38322
OV03G032070	4.30504	2.75802	3.95393	2.81865	2.75503	2.19543	10.3247	9.57284	7.69485	7.42844	7.43274	9.16825	13.3111	11.5338	13.9537
OV03G032080	0	0	0	0	0	0	0	0	0	0.093937	0	0	0	0	0.255177
OV03G032090	2.75399	3.24992	2.51093	3.05907	2.92068	2.96477	4.93715	5.06893	4.40619	8.56725	5.96754	4.94743	5.97966	4.17333	5.15316
OV03G032100	0	0	0	0	1.81611	2.3271	2.84999	1.75595	2.64989	0.31967	0.338993	0.297571	0.493123	0.611687	0.620504
OV03G032110	4.37026	4.56261	4.94536	4.47906	4.05477	6.1732	11.1569	10.0503	10.6321	12.8222	10.9675	10.0944	11.7878	8.55732	8.07738
OV03G032120	0.662895	1.87538	0.769132	2.23217	0.197563	0.557365	1.63277	1.5188	1.94452	2.14191	1.77405	0.883735	1.0458	1.66813	1.08006
OV03G032130	51.7782	43.2373	42.8713	861.076	773.841	834.967	977.242	1052.2	1101.39	93.6852	182.493	181.839	1832.18	2232.36	1972.83
OV03G032140	5.13413	10.4057	4.14373	15.2178	10.991	11.2939	31.6934	30.3194	31.5038	43.4667	35.9823	35.6722	26.5468	33.2214	30.608
OV03G032150	0.180032	0.014231	0.044549	0.109475	0.126382	0.220289	0.266921	0	0.209326	0.102754	0.222519	0.18015	0.44457	0.912191	0.078253
OV03G032160	11.6813	8.08987	13.3508	10.1434	12.6679	10.1746	8.91889	10.0137	8.64603	10.3988	8.98522	9.64207	11.8969	10.1883	10.479
OV03G032170	4.24672	3.1001	6.53128	4.33022	5.64692	4.22739	6.08134	5.16078	5.69081	8.76285	7.43166	8.07583	8.88791	7.25066	6.01641
OV03G032180	0.014208	0.107266	0.01638	0.016143	0.06888	0.052295	0.139032	0.167414	0.262954	0	0.104266	0	0.103958	0.114173	0
OV03G032190	0	0	0	0	0	0.000447	0	0	0	0	0	0	0	0	0
OV03G032200	0.037004	0.158567	0.035745	0.01344	0.034696	0.015655	0.377854	0.188605	0.360938	0.234288	0.336349	0.253721	0.506423	0.284597	0.275775
OV03G032210	0.210016	0.215159	0.289306	0.43597	0.671517	0.683038	2.06776	2.40476	2.64723	1.50227	1.52592	1.56615	1.90304	2.58391	1.21932
OV03G032220	0.109923	0.122606	0.054511	0.209772	0.437819	0.332567	0.266666	0.361212	0.209491	0.192116	0.215015	0.159164	0.285304	0.196377	0.281473
OV03G032230	0.132373	0.132098	0.100648	0.100127	0.113316	0.093159	1.05563	0.750504	1.10499	1.22739	1.3166	1.14755	1.1714	1.26227	1.03033
OV03G032240	0.910994	3.81529	1.15593	2.12049	1.50915	1.61059	1.34227	1.35484	1.65802	0.668215	0.551647	0.843941	0.690083	0.686909	0.399426
OV03G032250	0.3353	0.848607	0.614154	1.1709	0.810947	0.644108	0.722641	0.447399	0.686499	0.594147	0.399146	0.501974	0.375418	0.430004	0.429805
OV03G032260	1.261	1.93475	0.554432	1.81442	0.988212	1.00988	2.97657	2.58411	3.85093	1.45949	1.82081	1.63724	1.30397	2.21144	1.19137
OV03G032270	25.6342	8.50156	10.2025	5.77057	12.9397	8.50347	5.2268	4.75325	4.24246	3.55739	4.6683	4.12839	3.19671	2.08265	2.6146
OV03G032280	1.08561	1.5081	0.790095	0.883329	0.864918	0.758785	70.031	56.3805	77.1592	47.9302	41.2381	48.4403	41.3111	32.6566	37.0691
OV03G032290	1.54376	6.30142	1.36386	2.9755	3.76085	4.22182	1.1835	0.979133	1.38932	1.08356	1.35481	1.38496	1.20991	1.00555	0.962603
OV03G032300	0	0	0	0	0	0	0	0	0	0	0	0	0	0	0
OV03G032310	1.30058	0.278187	1.50306	0.358149	0.585402	0.7371	0.10407	0.246532	0.312815	0.51217	0.215416	0.515763	0.345772	0.254245	0.548405
OV03G032320	1.59153	2.10314	1.65195	2.05972	2.97616	3.09486	1.5948	2.11285	2.11569	1.45869	2.77955	2.39622	1.5199	1.79364	1.30954
OV03G032330	0.18846	0.234901	0.159271	0.086324	0.157831	0.174818	0.942579	1.32025	1.65432	1.9989	1.96308	2.23448	1.44531	1.97161	1.79093
OV03G032340	0.062692	0.547385	0.120278	0.640912	0.413966	0.844466	5.0067	5.3045	7.22921	3.06083	4.57062	3.53026	5.18465	2.7671	5.29248
OV03G032350	0.057445	0.083079	0.065189	0.009625	0	0.025767	0	0.108411	0	0	0	0.179494	0	0.181256	0.140523
OV03G032360	0	0	0	0	0	0	0	0	0	0	0	0	0	0	0
OV03G032370	0	0.059748	0	0.106596	0	0	0.763722	0	0	0	0	0	0	0	0
OV03G032380	0.378893	0.542093	0.502187	1.15451	0.279208	0.49467	0.084169	0.236524	0.378984	0	0.226862	0	0.816028	1.14249	0.28099
OV03G032390	0	0.597581	0.029567	0	0	0.013805	25.4029	21.0281	29.9247	23.6347	20.8697	26.7925	37.1336	49.3389	34.6552
OV03G032410	0.045769	0.12329	0	0.000944	2.13681	0.037394	0	0	0	0.037609	0	0	0	0	0
OV03G032420	0	0	0	0	0	0	0	0	0	0	0	0	0	0	0
OV03G032430	72.956	62.436	66.7932	64.6223	80.0901	70.5788	95.1718	99.9596	104.392	102.996	110.628	114.54	98.7971	94.254	97.7413
OV03G032440	0	0	0	0	0	0	0	0	0	0	0	0	0	0	0
OV03G032450	0	0	0	0	0	0	0	0	0	0	0	0	0	0	0
OV03G048550	0	0	0	0	0	0	0	0	0	0	0	0	0	0	0

## Sheet: Table S4
Table S4. Differentially expressed genes and their expression levels in OvP-37 and OvW-1 petals of O. violaceus
Gene ID	Up or down	OvW-1-1_FPKM	OvW-1-2_FPKM	OvW-1-3_FPKM	OvP-37-1_FPKM	OvP-37-2_FPKM	OvP-37-3_FPKM
OV01G000720.1	down	0.684102	0.14619	0.80463	0.064413	0.008932	0.035282
OV01G004850.1	down	0.24361	0.112393	0.235722	0	0	0
OV01G007830.1	down	393.671	27.4393	243.421	30.7937	16.0657	17.8125
OV01G008200.1	down	0.474159	0.051327	0.598091	0.019353	0.022305	0.046103
OV01G013880.1	down	5.97034	0.452327	5.81633	0.413282	0.350695	0.564937
OV01G020510.1	down	0.138321	0.115084	0.075787	0.014337	0	0
OV01G024110.1	down	20.0507	2.44733	8.0676	2.84834	1.12582	1.79751
OV01G025060.1	down	0.763074	0.691496	1.54302	0.022165	0	0
OV01G025520.1	down	0.892572	1.51073	1.01136	0.108752	0.270992	0.296315
OV01G026650.1	down	48.0202	8.44723	48.5765	3.74449	11.8962	6.01809
OV01G031040.1	down	0.160038	0.152419	0.177423	0.028103	0.008787	0.006099
OV01G031660.1	down	11.7629	0.954061	11.3296	0.194924	1.14749	0.843337
OV01G031680.1	down	29.1746	5.99459	41.9152	6.41804	4.24115	5.47251
OV01G032000.1	down	11.7704	1.8256	7.07178	2.66654	2.68653	1.43866
OV01G033100.1	down	10.6114	2.55796	11.9731	1.10046	0.814685	2.15099
OV01G033810.1	down	0.415666	0.006069	0.03549	0	0.012341	0.001555
OV01G033820.1	down	71.9106	11.155	42.0539	8.66834	14.5797	11.5702
OV01G034010.1	down	17.8106	8.06849	18.1088	2.35554	2.23122	3.80682
OV01G034030.1	down	1.13233	1.43381	1.11182	0	0	0.170934
OV01G034040.1	down	16.6266	0.544315	10.1045	0.886491	1.23144	1.58694
OV01G035000.1	down	40.0774	3.85482	17.6138	2.1273	2.47764	3.27259
OV01G035020.1	down	501.296	4.28068	278.109	25.9859	8.44602	3.58616
OV01G037450.1	down	185.797	39.6367	62.9042	23.9014	36.6953	14.6643
OV01G041830.1	down	9.81785	0.111116	0.493413	0.201844	0.261058	0.124286
OV01G041850.1	down	183.144	18.0491	76.3909	6.7641	17.7554	21.2954
OV01G042350.1	down	0.237546	0.401085	0.52565	0.036376	0.018344	0.015096
OV01G042970.1	down	27.3461	5.26719	19.0188	7.80528	5.76734	3.67906
OV01G043800.1	down	3.13607	1.16321	5.00097	0.392896	0.533144	1.29778
OV01G046180.1	down	1.13867	0.271308	1.59855	0.160613	0.015765	0.333751
OV02G036970.1	down	399.839	12.6032	202.067	21.4937	13.2403	26.4553
OV02G035780.1	down	0.101809	0.010619	0.092262	0.00104	0.004321	0.0087
OV02G035710.1	down	0.439847	0.410656	0.630685	0.020879	0.008237	0.118089
OV02G034210.1	down	1.11065	0.286142	1.56335	0.167197	0.405636	0.060712
OV02G033900.1	down	168.375	5.15472	42.1794	5.67182	4.41881	4.33233
OV02G031960.1	down	2.63437	2.46242	2.25995	0.370033	0	0
OV02G017980.1	down	0.788959	0.174996	0.294598	0.008184	0.019266	0.014575
OV02G017330.1	down	20.3498	15.5587	22.1273	1.65771	3.21284	1.99689
OV02G017060.1	down	0.73354	0.128304	0.671169	0.022344	0	0.060999
OV02G016040.1	down	4.76639	2.74757	3.24635	0.514313	0.517572	0
OV02G012880.1	down	4.52776	2.3705	2.43753	0.920636	1.04504	0.850965
OV02G011660.1	down	47.9448	8.06908	12.8672	0.323824	4.5753	1.99407
OV02G010970.2	down	24.8884	17.2781	30.2353	5.40497	10.754	3.59312
OV02G009300.1	down	13.4753	1.94804	9.29993	1.88226	0.984764	1.32679
OV02G009170.1	down	2.5895	0.588786	3.49857	0.146552	0.025001	0.156233
OV02G006810.1	down	4.49298	1.75099	1.88831	0.326012	0.513997	1.33796
OV02G006400.1	down	13.4174	21.1026	19.1785	7.65874	11.3331	7.44045
OV02G003670.1	down	34.4949	6.94247	22.7004	3.56295	1.69735	1.31885
OV02G002010.1	down	0.250806	0.066029	0.390043	0.020485	0	0.006205
OV02G000120.1	down	9.854	0.917511	12.2532	0.585631	3.00066	3.75577
OV03G046960.1	down	0.651714	0.802984	0.800617	0.267278	0.079574	0.041949
OV03G044760.1	down	0.960489	1.1306	0.752328	0.283835	0.30798	0.179086
OV03G044560.1	down	8.96712	2.26933	5.9534	0.728123	0.043732	0.980724
OV03G044520.1	down	1334.42	247.488	511.637	204.225	171.077	140.426
OV03G040490.1	down	10.1514	39.2647	7.64242	2.70376	3.02559	7.77783
OV03G040410.1	down	26.9817	5.33292	29.5807	2.17427	3.58441	8.69275
OV03G037630.1	down	0.834292	1.48748	1.01212	0.181474	0.178778	0.198801
OV03G036650.1	down	0.892128	0.414203	0.32963	0.046527	0	0.000968
OV03G035630.1	down	0.882617	2.54321	2.03679	0.216003	0.348073	0.133528
OV03G033780.1	down	0.405237	0.664272	0.322223	0.018281	0	0
OV03G033300.1	down	44.8516	3.57976	11.2055	4.31077	4.8858	2.97526
OV03G032680.1	down	195.74	41.6371	60.8678	18.0707	6.05232	2.48995
OV03G032510.1	down	2.07479	4.15861	3.64992	0.228919	1.03318	0.222328
OV03G032490.1	down	0.183575	0.515056	0.120076	0.109764	0.042203	0.033148
OV02G022150.1	down	11.3319	9.96239	9.39306	3.1477	1.75351	0.777227
OV03G030020.1	down	0.249285	0.074399	0.155258	0	0.01739	0.023958
OV03G029020.1	down	20.7432	13.8551	17.5333	2.17698	2.647	2.43242
OV03G028010.1	down	1.85992	0.346622	2.23719	0.206841	0.010697	0.125603
OV03G025910.1	down	26.4345	14.0304	10.7246	2.21722	0.986952	2.40034
OV03G024690.1	down	0.067155	0.105178	0.089185	0.029159	0.001909	0.002525
OV03G023440.1	down	2.19815	0.161218	7.28713	0.298407	0.007605	0.099745
OV03G023340.1	down	5.80966	0.342736	14.8463	0.555731	0	0.212955
OVunG016260.1	down	8.77753	1.05017	36.9313	1.42262	0.018877	0.608202
OV03G021950.1	down	0.838808	0.148772	1.1647	0.075009	0.016792	0.116095
OV04G024890.1	down	4.03909	1.72168	0.360193	0.049486	0	0
OV03G021180.1	down	9.69498	1.05958	3.20174	0.773491	1.17305	0.74537
OV03G017790.1	down	3.35803	0.816017	2.88294	0.95377	0.172586	0.249094
OV03G017070.1	down	0.190103	0.126296	0.112699	0	0	0
OV03G012690.1	down	0.02992	0.055531	0.015148	0.002931	0	0
OV03G001050.1	down	0.900584	1.14472	0.930406	0.40391	0.249135	0.068073
OV03G001200.1	down	202.679	35.2919	173.477	50.2322	45.2105	37.218
OV04G038620.1	down	120.808	11.6438	46.5843	10.8875	12.8286	17.8016
OV04G037310.1	down	10.2918	9.29256	0.585671	0.346	0.251949	0.52423
OV04G033860.1	down	0.06518	0.168233	0.105234	0.004546	0.016653	0.029097
OV04G029290.1	down	73.4349	18.4541	56.6801	10.9992	7.16116	9.9597
OV04G027540.1	down	2.39723	0.428617	3.26857	0.094918	0.050481	0.198962
OV04G026250.1	down	27.8583	2.95561	11.3411	1.58045	3.11063	2.90733
OV04G025370.1	down	2.19512	0.552602	2.21835	0.267586	0.047085	0.158613
OV04G024640.1	down	0.459328	0.68287	0.188037	0	0.037524	0.061725
OV04G024280.1	down	0.496222	3.00263	3.44375	0.296146	0.965328	0.172376
OV04G023160.1	down	0.775277	1.65704	0.326437	0.226803	0.210143	0.170633
OV04G022430.1	down	0.251907	0.088474	0.459894	0	0	0.008231
OV04G018830.1	down	1.88223	3.218	1.50349	0.704464	0.479335	0.405745
OV04G018600.1	down	1608.23	0.837713	727.201	47.4469	8.39867	14.7021
OV04G017830.1	down	13.412	3.67935	5.95382	2.11548	0.571178	1.8371
OV04G017220.1	down	151.688	153.424	69.9658	78.4969	18.4382	29.3709
OV04G016310.1	down	0.494809	0.823186	0.447585	0.007587	0.006228	0
OV04G016220.1	down	0.444097	0.072964	0.619484	0.006932	0.00679	0.035921
OV04G014050.1	down	1.78995	2.79259	1.24121	0	0	0
OV01G013460.1	down	9.16602	22.3251	4.14492	4.16906	0.120889	0.672005
OV04G011750.1	down	11.0886	16.9715	6.43427	0.068069	0.152743	2.71421
OV12G036960.1	down	8.69191	5.4857	7.65427	1.41984	1.35594	0.636934
OV04G010490.1	down	7.79438	1.25698	5.96312	0.806776	0.468278	0.869162
OV04G009290.3	down	4.80901	6.06497	4.47318	0.407831	1.05053	1.73319
OV04G009280.1	down	4.66884	3.74902	9.74452	0.056485	0	0.429267
OV04G008940.1	down	291.503	43.7825	212.307	75.7148	32.5855	33.5031
OV04G006970.1	down	10.2299	1.31251	2.93998	1.01745	0.898355	1.85643
OV04G006870.1	down	21.8344	2.62658	4.81617	1.25364	1.46935	2.92322
OV04G006790.1	down	86.2859	60.9806	79.2624	24.9782	45.3727	38.6938
OV04G005070.1	down	10.2825	0.641336	1.1945	0.135712	0.249858	0.548647
OV04G004170.1	down	44.722	9.41866	37.8214	9.46121	3.45476	5.2896
OV04G001970.1	down	0.087989	0.567349	2.07923	0.058493	0.031568	0.025232
OV05G007270.1	down	0.236847	0.073406	0.540321	0.019853	0	0
OV05G009260.1	down	3.82752	0.702317	2.11751	0.606519	0.748731	0.513545
OV05G009720.1	down	0.284848	0.205291	0.191268	0.082304	0.116719	0.084895
OV05G015590.1	down	0.02175	0.009691	0.017496	0.001081	0.000623	0
OV05G016350.1	down	32.2248	3.03085	34.1503	6.46081	3.00306	4.74016
OV05G017240.1	down	0.448015	0.024253	0.297927	0	0	0
OV05G023090.1	down	18.0638	6.70016	25.8485	5.08136	3.09858	1.28979
OV05G024160.1	down	31.3193	16.5405	15.4294	10.0247	1.47356	1.12501
OV08G015320.1	down	6.53279	4.26265	0.055035	0.131819	0.051762	0.083735
OV05G027270.1	down	6.51864	0.050201	2.07199	0.293808	0.135776	0.093762
OV05G029200.1	down	11.4661	1.45619	3.00564	0.441352	1.04841	0.99903
OV05G029680.1	down	37.4653	11.1583	33.4512	8.27529	5.23339	1.37902
OV05G030780.1	down	34.4618	0.177929	21.2894	0.780187	0.118168	0.059429
OV05G030820.1	down	18.8579	2.06925	7.99432	1.95494	1.323	1.12859
OV05G033410.1	down	0.263543	0.181331	0.217734	0	0.012597	0.015919
OV05G033490.1	down	1.05513	0.132329	1.03004	0.037567	0.008239	0.073583
OV05G033530.1	down	2.04437	0.353159	2.40011	0.151819	0.061437	0.068956
OV05G034240.1	down	10.8443	16.8916	10.6334	3.12771	0	0.361565
OV05G034720.1	down	2.71163	1.87736	1.86866	0.175342	0.287574	0.345476
OV05G035120.1	down	0.533849	0.048885	0.52519	0.031388	0	0.021552
OV05G035250.1	down	91.4868	10.0986	67.6677	7.04338	3.34755	5.76906
OV05G036280.1	down	1.62998	0.234869	1.5259	0.034388	0	0.086772
OV06G048380.1	down	25.498	0.608314	12.7067	0.628788	0.186345	0.731873
OV06G047660.1	down	1172.67	89.6143	98.1375	159.308	24.8845	15.6207
OV06G045580.1	down	56.1293	13.9768	36.6031	5.12298	4.09152	7.67874
OV06G044620.1	down	3.14569	0.778099	3.57708	0.285921	0.465831	0.505063
OV06G044530.1	down	36.3175	0.388782	6.5321	0.672327	1.01872	1.14998
OV06G043900.1	down	0.225133	0.536984	0.171348	0.013834	0.014435	0.035907
OV06G042990.1	down	19.8333	25.43	4.26263	0.737953	0.692052	2.39323
OV06G041690.4	down	19.5005	8.81708	1.52005	0.305669	0.839388	0.901878
OV06G041620.2	down	0.118762	5.52339	7.29319	0.348324	0.215246	0.319166
OV06G040780.2	down	0.845756	1.79832	0.637884	0.25112	0.23577	0.0506
OV06G037680.1	down	3.97285	5.12586	3.47213	0.126946	0.083403	0.89013
OV06G033810.1	down	8.72588	5.76031	8.96073	3.57081	1.57726	1.53845
OV06G033800.1	down	6.35769	4.40673	5.38089	2.1468	0.996245	0.680292
OV06G027840.1	down	4.05444	4.44032	6.42173	1.12121	0	0.111686
OV06G027480.1	down	9.23181	0.851697	5.45209	0.843843	0.201467	0.845044
OV06G024620.1	down	12.5042	5.17572	11.687	0.736571	1.18757	2.4196
OV06G023410.1	down	47.8346	13.3699	45.8283	19.6618	21.9539	18.4132
OV06G022780.1	down	44.7845	1.61334	14.7945	2.51043	5.15379	0.857393
OV06G022640.1	down	0.43415	0.23336	0.11127	0	0.013652	0
OV06G021680.1	down	3.01975	3.77321	2.11011	0	0	0
OV06G021290.1	down	20.6979	3.95242	9.64918	2.67043	2.74789	3.43272
OV06G020100.1	down	2.18932	1.51934	1.39899	0.07293	0.633394	0.372013
OV06G020070.1	down	0.375602	0.193594	0.56968	0.017184	0.036355	0.106996
OV06G019830.1	down	2.91695	4.14353	4.58656	1.16191	1.02586	0.344935
OV06G019550.1	down	7.07365	5.77127	6.02948	1.31873	2.05154	4.11339
OV06G019170.1	down	14.7723	0.038543	3.01106	0.020807	0.008176	0.037032
OV06G019150.1	down	79.613	1.94321	16.8425	4.05201	0.363688	0.590559
OV06G018050.1	down	0.600012	0.122906	0.285287	0.009239	0.044911	0.050868
OV06G017670.1	down	8.93041	1.94618	3.66568	1.34828	1.03979	2.11284
OV06G017320.1	down	10.3261	4.01952	4.93498	0.120205	0.234131	0.973003
OV06G017310.1	down	64.9216	0.652246	29.4319	0.117927	0.498703	0.485373
OV06G016480.1	down	3.2818	0.005311	0.669644	0.000936	0.031862	0.038136
OV06G016090.1	down	87.0731	47.5336	83.2687	6.27478	13.9771	1.52948
OV06G016080.1	down	83.6117	8.13115	47.7395	7.41905	9.29776	3.53134
OV06G013200.1	down	0.568684	1.23995	1.07744	0.002454	0	0.003375
OV06G012210.1	down	12.5356	2.908	8.20543	0.915763	0.260516	0.24517
OV06G011390.1	down	2.69607	0.487784	2.60001	0.137465	0.015658	0.189025
OV06G008470.1	down	2.90757	1.56715	1.4526	0.008909	0.11561	0.028111
OV06G006950.1	down	12.3858	9.55736	7.93572	3.52764	4.24725	2.80458
OV06G006480.1	down	11.485	8.34639	2.11874	1.93126	2.2076	2.00489
OV06G006390.1	down	1.2727	1.2267	1.36908	0.069292	0.427943	0.37869
OV06G006230.2	down	51.9527	0.868908	18.5294	1.95685	0.304835	1.9544
OV06G006180.1	down	6.7321	5.00451	9.52226	1.93988	0.366315	0.654508
OV06G003940.2	down	4.49241	4.30661	0.150442	0.619916	0.820636	0.324038
OV06G003520.1	down	1.75765	0.982442	1.74117	0.770783	0.353554	0.199299
OV06G001480.1	down	0.218249	0.561102	0.849198	0	0	0
OV06G001250.1	down	2.98937	0.522272	3.48744	0.256127	0.013473	0.243755
OV06G000900.1	down	0.369562	0.036701	0.783943	0	0.021933	0.036359
OV06G000760.1	down	2.93381	1.7123	7.14289	0.174627	0.193732	0.254692
OV06G000330.1	down	1.65822	2.87199	5.48343	0.136173	0.008643	0.042294
OV07G023470.1	down	13.931	1.36	5.85793	1.537	1.10669	0.876538
OV07G024080.1	down	8.96512	0.757021	0.263622	0.059138	0.155135	0.077723
OV07G026650.1	down	0.991065	1.53888	1.38931	0	0	0
OV07G026790.2	down	2.88578	4.12179	1.39478	0.03188	0.017285	0.19158
OV07G028670.1	down	0.493178	0.34858	0.332689	0.035069	0.007605	0.012426
OV07G030550.1	down	1.05303	1.15969	0.601395	0.020405	0.011143	0.013313
OV07G031180.1	down	9.96263	1.36477	11.1902	2.26478	0.111998	0.860756
OV07G043780.1	down	3.69653	0.522455	4.39961	0.239969	0.686969	0.599074
OV07G038500.1	down	0.131477	0.57322	0.676587	0.088523	0.145264	0.105477
OV07G040780.1	down	4.13921	0.050307	2.46964	0.206941	0.1004	0.345837
OV07G000100.1	down	2.71829	0.692647	2.3207	0.442587	0.194311	0.781184
OV07G000210.1	down	1.01805	0.433015	0.74819	0.369049	0.277347	0.031327
OV07G000950.1	down	21.9783	1.36348	9.38069	1.44924	1.96334	1.9952
OV07G001320.1	down	0.677786	0.087201	0.661417	0.027759	0.000773	0.007667
OV07G002280.1	down	0.508725	0.079199	0.597313	0.031803	0	0.099353
OV07G003310.1	down	17.0946	0.905015	3.35878	1.17651	0.767304	0.981063
OV07G003530.1	down	2.83524	4.72774	2.68802	0.732513	0.338756	0.226156
OV07G005420.1	down	4.02702	3.02326	4.06398	0.739249	2.49006	2.442
OV07G005840.1	down	1.12848	0.124312	1.44856	0	0.10872	0.086341
OV07G007580.1	down	2.33657	1.08135	3.34139	0.282026	0.418765	0.702359
OV07G007840.1	down	294.421	346.34	1295.4	42.9553	83.8597	77.4365
OV07G007880.1	down	7.93479	1.82204	5.58565	0.761659	0.945731	1.08414
OV07G007940.1	down	269.072	25.1727	202.721	29.2175	25.0754	19.3439
OV07G008000.3	down	0.318155	0.418682	0.096073	0	0	0
OV07G009480.1	down	9.1695	1.4288	4.06702	1.67507	0.966013	0.975739
OV07G009760.1	down	3.25342	2.08361	4.05164	0.899875	0.927628	0.674187
OV07G014430.1	down	1.66162	0.932979	0.411675	0.089147	0	0
OV07G015140.1	down	1.76233	1.15835	0.418972	0.253547	0.005928	0.297817
OV07G015150.1	down	1.76132	0.155318	0.13093	0.025116	0.013576	0.064199
OV07G015740.1	down	3.15985	5.74359	6.18758	0.743609	0.714475	0.535161
OV07G016550.1	down	49.4135	13.0606	69.5926	16.6725	9.25313	6.26107
OV07G016660.1	down	54.8007	10.9241	13.3636	4.60294	2.96609	8.27102
OV07G017320.1	down	30.3965	3.35547	13.4714	2.66215	1.52362	2.15656
OV07G019420.1	down	0.404097	4.6844	4.0163	0.238138	0.168463	0.175831
OV08G000390.1	down	0.633603	0.028394	0.607332	0	0	0
OV08G003440.1	down	470.055	64.0271	387.298	75.6939	71.0398	78.9396
OV08G004600.1	down	0.748581	0.137702	0.695895	0.021952	0	0.036104
OV08G006320.1	down	0.31837	0.939157	0.542719	0	0	0
OV08G009500.1	down	30.2249	1.03596	20.3915	1.7022	4.52363	0.662945
OV08G010310.1	down	0.529724	1.66771	0.630532	0.020374	0.061396	0.124943
OV08G010330.1	down	1.08421	1.60022	0.578697	0	0	0.110953
OV08G016060.1	down	52.8803	3.28606	83.993	2.85367	4.78858	7.15863
OV08G017240.1	down	24.2364	0.481279	4.01368	0.613003	0.669108	0.537672
OV08G017860.1	down	1.13675	0.094617	0.909802	0.109149	0	0.030192
OV08G019220.1	down	66.1562	30.6255	38.6584	3.20919	14.3003	21.5425
OV08G019370.1	down	21.9253	4.50949	9.36126	2.50226	2.92957	0.971875
OV08G019510.1	down	0.509499	0.260354	0.429972	0.077759	0.037315	0.140618
OV08G019520.1	down	31.6307	5.16166	16.3784	5.2596	3.87955	3.41206
OV08G020180.1	down	4.8909	7.91483	5.73458	0.659958	0.521471	1.57546
OVunG002280.2	down	0.485836	0.18156	0.631755	0.004983	0.006497	0.04305
OV08G023790.1	down	11.8369	1.66667	4.95696	1.12888	2.07707	1.63653
OV08G025150.1	down	14.6533	8.28961	5.90806	3.26793	1.05959	2.31827
OV08G025240.1	down	105.493	6.35616	64.7406	11.5502	8.88014	11.2971
OV08G025560.1	down	20.722	4.88865	34.0083	1.45964	1.48198	3.29487
OV08G025740.1	down	0.409783	0.274773	0.355981	0.131825	0.030794	0.065592
OV08G026950.1	down	17.7146	5.0715	7.50866	1.66518	1.49909	2.54455
OV08G027080.1	down	10.3186	1.1296	11.3206	0.15459	0.054386	1.58675
OV08G027790.2	down	23.9508	2.36609	14.1332	2.29891	2.69369	1.52608
OV08G029430.1	down	7.11001	1.21729	3.10702	1.29758	0.422986	0.726957
OV08G030610.2	down	12.0139	2.52188	12.3197	2.98473	2.37947	1.2789
OV08G030760.1	down	12.2417	1.66887	2.23464	1.037	1.23268	1.65573
OV08G031130.1	down	23.5269	33.7786	37.9128	27.8878	31.301	28.1391
OV08G031200.1	down	0.872694	0.961975	0.695063	0.05218	0.007309	0.045412
OV08G031900.1	down	3.83431	1.8121	17.0835	0.012436	0.060996	0.030322
OV08G036600.1	down	5.42237	2.7876	4.08711	0.178385	0.779515	1.89539
OV08G037160.1	down	0.788188	0.170229	0.475431	0.028831	0.069414	0.139333
OV08G037720.1	down	1.47754	0.47678	1.41464	0.23316	0.050257	0.082872
OV08G038320.1	down	36.0227	2.66276	6.78373	2.79256	2.66184	2.70189
OV08G038680.1	down	84.5656	3.22306	11.9691	0.633175	1.30122	0.901236
OV08G040130.1	down	2.44163	4.73876	4.33444	1.35675	0.204769	0.530783
OV08G041650.1	down	44.4384	0.422825	16.8119	1.33319	0.581246	0.846947
OV08G041660.1	down	118.287	10.2474	100.666	17.3285	21.2536	9.8628
OV09G045630.1	down	3.73411	0.150954	0.639355	0.02862	0.031293	0.065195
OV09G044240.1	down	12.5523	0.91027	6.01168	1.10741	0.982116	1.86082
OV09G044110.1	down	5.48705	0.166775	1.60642	0.180946	0.291172	0.26605
OV09G043850.1	down	4.17535	0.685669	5.50268	0.299686	0	0.322949
OV09G043330.1	down	80.2112	16.5156	46.1028	10.9033	8.47853	16.2836
OV09G043070.1	down	72.0889	0.238176	3.81726	0.571201	0.878084	1.09538
OV09G042750.1	down	9.04907	0.303202	0.823226	0.375302	0.261548	0.488297
OV09G041930.1	down	159.536	36.0084	96.4969	27.7738	16.1517	30.9199
OV09G039220.1	down	27.5861	10.4432	4.0226	3.63626	1.39363	3.28841
OV09G038960.1	down	119.202	3.32823	15.0152	6.37857	5.11856	2.72152
OV09G038680.1	down	15.2913	2.47706	6.11308	1.79481	3.90463	1.26976
OV09G038650.1	down	2.12619	2.64048	1.99684	0.246079	0.628464	0.190421
OV09G038420.1	down	3.69392	13.2052	12.8318	0.338831	0.075191	0.101259
OV09G037090.1	down	15.9391	1.05667	5.16539	1.16983	0.948549	1.45909
OV09G036820.1	down	232.541	12.0888	153.343	20.0907	28.2442	16.8375
OV09G034940.1	down	3.28269	0.641973	1.62897	0.592861	0.105043	0.367238
OV09G032360.1	down	0.071132	0.185113	0.131584	0	0	0
OV09G029240.1	down	67.1311	14.5403	36.5339	11.345	11.4867	10.2035
OV09G029040.2	down	3.28865	1.69942	2.54155	0.174281	0.158009	0.28026
OV09G028830.1	down	0.749869	1.22156	0.760296	0.08053	0.16271	0.353141
OV09G027910.1	down	0.065417	0.245721	0.195902	0	0	0.018853
OV09G027860.1	down	0.552671	1.05654	1.28563	0	0	0
OV09G027700.1	down	1.65597	3.13822	0.733928	0.337101	0.205574	0.151039
OV09G026510.1	down	1.34394	0.236719	1.25234	0.092208	0.011803	0.043034
OV09G025020.1	down	3.05972	1.88017	5.66738	0.727559	0	0
OV09G020720.1	down	32.3566	0.951994	4.15639	0.46875	0	0.331919
OV09G020360.1	down	3.0384	0.067242	0.367982	0.014931	0.013759	0
OV09G019990.1	down	0.193604	0.535321	0.995933	0.088468	0	0.044134
OV09G019890.1	down	559.246	71.6338	597.428	40.7934	127.458	137.677
OV09G018210.1	down	0.182199	0.220159	0.255289	0.003118	0.003004	0.023814
OV09G017680.1	down	0.277076	0.583054	0.527827	0.157076	0.054586	0.089462
OV09G015090.1	down	2.03267	1.12156	4.23778	0.955486	0.355995	0.121462
OV09G014300.1	down	32.2414	0.356773	6.12076	0.36663	0.682239	0.224158
OV09G014150.1	down	1.65652	0.969874	3.92869	0.789661	0.039738	0.050247
OV09G013650.1	down	34.8464	5.53144	6.30704	3.78834	4.32616	4.33071
OV09G012560.1	down	3.05856	0.634893	3.55958	0.271716	0.057038	0.186781
OV09G011580.1	down	1.73619	0.446815	0.389205	0.002251	0	0.00137
OV09G011320.1	down	3.06829	0.420621	1.91945	0.264682	0.244777	0.711638
OV09G010400.1	down	0.096672	0.059124	0.053982	0	0.003485	0.003564
OV09G010070.1	down	1.57133	0.334538	1.86948	0.114626	0.011362	0.262148
OV09G008700.1	down	13.4333	5.1724	10.0622	2.95454	0.858823	0.73883
OV09G008090.1	down	0.952079	0.974046	0.833213	0.02598	0.020182	0.075716
OV09G007970.1	down	0.672328	0.239144	0.687519	0.002919	0.038309	0.069398
OV09G006640.1	down	15.0404	9.30579	11.8764	2.04255	1.63273	1.2232
OV09G004740.2	down	3.66574	2.71239	5.89429	0	0.028153	0.060715
OV09G003810.1	down	3.29813	2.3367	5.04297	0.928593	0.33227	0.706869
OV09G003600.1	down	2.35227	0.52423	2.68942	0.392079	0.536564	0.98679
OV09G001450.1	down	43.4117	4.04181	35.3111	4.6395	2.44476	0.130357
OV10G049700.2	down	0.403712	0.227368	0.228262	0.008893	0.002921	0.003942
OV10G049500.1	down	0.942528	0.67138	1.04433	0.059804	0.061014	0.021662
OV10G046760.1	down	8.0518	1.13515	9.21013	1.45377	1.17953	0.609856
OV10G046470.1	down	2.22207	1.53822	0.794	0.428271	0.179913	0.183455
OV10G045270.1	down	8.51099	0.951084	2.06262	0.720482	0.349554	0.138903
OV10G045210.1	down	1.82666	0.221895	0.613763	0.077057	0.09196	0.095746
OV10G045090.1	down	0.111838	0.231813	0.290776	0.065829	0.016457	0.026695
OV10G044150.1	down	37.0521	8.76443	2.94138	2.08464	4.68412	3.61105
OV10G043480.1	down	2.82375	2.93171	4.65723	1.08151	0.117079	0.331627
OV10G040830.1	down	1.15389	0.189238	1.39375	0.079909	0	0.057153
OV10G037970.1	down	2.02389	0.310991	1.05269	0.250571	0.335095	0.265738
OV10G035750.1	down	5.83308	1.85619	2.83536	0.043231	0.202841	1.31567
OV10G035570.1	down	10.0737	4.44155	9.1563	1.91219	2.5263	1.27646
OV10G034010.1	down	19.6761	1.9944	4.68681	0.759807	1.38797	1.15999
OV10G030680.1	down	0.783191	0.147296	1.0322	0.07437	0.010658	0.040837
OV10G028090.1	down	2.73023	1.35049	0.605111	0.383831	0.233495	0.453521
OV10G020080.1	down	0.947718	3.38002	1.33076	0	0	0
OV01G033390.1	down	0.246945	0.809184	0.371394	0	0	0
OV10G016500.1	down	9.52984	3.09518	4.51362	0.034141	0	0.02525
OV10G015470.3	down	29.2222	71.4701	9.28761	12.3112	7.13884	7.50812
OV10G015420.1	down	344.66	40.5156	129.912	22.5789	4.60434	5.49561
OV10G014180.1	down	3.88204	2.12844	3.77289	0.515123	0.260829	0.551451
OV10G014140.1	down	1.76128	0.714458	3.30991	0.346589	0.047525	0.418183
OV10G013170.1	down	328.314	11.6538	144.905	19.9178	5.71474	1.51301
OV10G012920.1	down	0.063779	0.04243	0.247925	0.029402	0	0.001229
OV10G012870.1	down	0.276784	0.145266	1.2745	0.068434	0	0
OV10G012130.1	down	67.2089	44.9209	27.9421	3.61075	11.0257	25.8791
OV10G010920.1	down	0.262407	0.439222	0.702445	0.044263	0.010511	0.122644
OV10G010730.1	down	14.6961	7.41012	11.8489	0.995009	0.077581	0.151157
OV10G009150.1	down	164.015	20.5681	103.284	16.56	13.2771	14.1514
OV10G009110.1	down	10.0226	0.219585	3.84359	0.109184	0.37285	1.58483
OV10G008570.1	down	6.88189	1.34254	2.42152	0.787402	0.538793	0.593592
OV10G007870.1	down	1.04599	1.19583	1.10593	0.372128	0.137099	0.409498
OV10G007340.1	down	7.2459	0.51302	2.04578	1.25314	0.896022	0.942789
OV10G005210.1	down	41.8116	1.3326	31.7133	5.09842	3.68737	5.53383
OV10G002650.1	down	0.308807	0.374874	0.379212	0.11115	0.16144	0.186885
OV10G000450.1	down	0.112575	0.080051	0.294269	0.003922	0	0.00035
OV10G000230.1	down	2.46366	1.41509	1.57044	0.438382	0.415999	0.466737
OV10G000210.1	down	1.95035	1.76574	2.52418	0.450373	0.505597	0.533771
OV11G000530.1	down	2.85966	0.448942	2.54558	0.232552	0	0.242314
OV11G000230.1	down	28.1468	5.70868	19.0863	4.25383	3.69076	4.94669
OV11G001520.1	down	137.449	47.2238	155.617	4.71864	19.7264	24.4639
OV11G003920.1	down	3.15524	2.88797	1.64497	0	0.299954	0
OV11G004560.1	down	15.8552	17.3887	10.1714	0.110541	0.382284	0.093876
OV01G013790.1	down	0.224992	0.594207	1.07733	0.200265	0	0
OV11G006470.1	down	0.277086	0.20081	0.227872	0.071983	0.052286	0.007802
OV11G008130.1	down	0.029972	0.019936	0.027298	0.006042	0.026189	0
OV11G008720.1	down	33.5647	8.35356	19.3107	2.00292	4.93762	7.08516
OV11G008740.1	down	14.6893	0.435331	2.96222	0.229586	0.649942	0.63083
OV11G008750.1	down	3.33376	1.96865	0.402802	0.505917	0.028421	0.088297
OV11G009590.1	down	0.67401	1.4958	0.995628	0.272963	0.07659	0.182264
OV11G013130.1	down	0.580694	0.588282	0.636527	0.21479	0.150237	0.157044
OV11G014370.1	down	6.33411	2.8254	2.72443	1.16541	0	0.093107
OV11G014850.1	down	0.11859	0.627921	0.412745	0	0	0
OV11G015150.1	down	8.27591	0.673601	3.16171	0.660334	0.511126	0.663833
OV11G015460.1	down	6.21584	4.09505	3.50275	1.97528	0.492507	0.531794
OV11G015510.1	down	7.2237	3.50254	3.37664	1.49831	1.13568	0.998623
OV11G017440.1	down	203.862	58.1225	266.852	40.6644	35	37.5957
OV11G018470.1	down	1.09265	0.464858	0.52275	0	0	0
OV11G018700.1	down	0.502578	0.42054	0.240688	0.087081	0.093882	0.132151
OV11G018900.1	down	0.787849	0.144311	1.00492	0.062682	0	0.044726
OV11G019620.1	down	47.6111	5.84518	7.43766	1.13528	2.57862	1.49271
OV11G021350.1	down	0.136789	0.300435	0.560043	0.005814	0	0
OV11G021920.1	down	11.7392	3.64004	62.701	3.47337	5.06014	5.79484
OV11G021970.1	down	1.60745	1.58469	7.34912	0.739126	0.146816	0.575569
OV11G023460.1	down	0.438382	1.59144	1.0179	0	0.006209	0.008894
OV11G024970.1	down	0.056003	0.034402	0.038264	9.4e-05	0.01342	0.004408
OV11G027140.1	down	0	0	0	1.06166	0	0.042251
OV11G029200.1	down	1.44481	1.66879	4.13964	0.693032	0.973186	0.25929
OV11G030540.1	down	0.192898	0.010973	0.090419	0	0	0
OV11G031510.1	down	0	1.32607	1.55535	0.007854	0.003073	0.005179
OV11G033750.1	down	1.57743	1.126	1.62646	0.504958	0.212278	0.699784
OV11G034030.1	down	0.305209	0.571057	0.280047	0	0.01134	0.008604
OV11G039160.1	down	3.96384	4.5632	4.24628	1.335	0.354161	0.176918
OV12G000420.1	down	7.86811	7.18705	3.9373	2.02938	1.15196	1.29461
OV12G000870.1	down	2.00804	0.044846	0.142769	0.065127	0.036557	0.025742
OV12G002090.1	down	1.33643	0.197201	1.95257	0.082923	0.017473	0.171792
OV12G002100.1	down	3.27056	0.986014	4.67343	0.435548	0.767415	0.946388
OV12G006140.1	down	40.8281	5.64866	51.69	7.74733	3.62972	4.24186
OV12G008360.1	down	0.415141	0.16039	0.436964	0.065359	0	0
OVunG012950.1	down	3.86669	2.75159	6.3824	1.53313	1.3422	1.18152
OV12G008530.1	down	2.37288	5.50776	3.41637	1.81498	0.456039	0.668269
OV12G008950.1	down	12.3413	1.67699	16.0601	1.37702	0.785593	0.528922
OV12G009230.1	down	4.20682	0.733314	0.604961	0.362612	0.21822	0.496796
OV12G009700.2	down	19.4497	1.63827	5.20668	0.639111	1.05487	0.976518
OV12G009760.1	down	29.0779	14.5066	8.689	4.28313	1.28526	4.48968
OV12G010480.2	down	141.694	14.6977	66.6418	13.1263	10.978	9.20608
OV12G010580.1	down	0.121447	0.06108	0.230428	0.011875	0.038898	0.028313
OV12G010750.1	down	3.67315	2.36217	3.49776	1.12224	0.534851	1.09247
OV12G011610.1	down	2.41272	2.62676	4.22932	0.718872	0	0.390057
OV12G011630.1	down	0.189222	0.248803	0.246249	0.069891	0.00828	0.045264
OV12G011660.1	down	37.2019	4.88689	10.9773	3.00281	3.46175	5.02585
OV12G012640.2	down	4.74086	3.08518	2.6501	0.729378	0.130714	0.383974
OV12G013070.1	down	4.11384	0.341298	2.13235	0.020095	0.187578	0.111688
OV12G014000.1	down	0.105645	0.065585	0.104338	0	0.004973	0
OV12G015140.2	down	0.614922	1.19928	1.84292	0.660758	0.045255	0.055203
OV12G017170.1	down	4.32845	0.862793	4.35753	0.264761	0.016373	0.766572
OV12G019830.1	down	0.200881	0.362523	0.34435	0.048281	0	0.040441
OVunG001460.1	down	1.30424	1.36176	0.629029	0	0	0
OV12G025000.1	down	1.30424	1.4125	1.53678	0.313157	0.141105	0.297901
OV12G025740.1	down	8.42948	0.343628	1.6141	0.22839	0.204296	0.261812
OV12G026690.1	down	5.60209	2.1862	7.00912	1.85787	0.663667	0.934073
OV12G026750.1	down	0.387155	0.403448	0.288078	0.067391	0	0
OV12G027200.1	down	34.4005	11.2638	9.169	6.31443	4.6875	4.4526
OV12G027500.1	down	0.644131	0.050501	0.984659	0	0	0
OV12G028120.1	down	0.215323	0.000829	0.027443	0.005143	0.003997	0.009912
OV12G031120.1	down	1.98411	0.935129	1.07269	0.16372	0.224543	0.125994
OV12G031970.1	down	0.312822	0.21326	0.214164	0.038811	0.015585	0.031363
OV12G032820.1	down	0.719331	1.93745	1.06398	0.111266	0.021788	0.136166
OV12G033340.1	down	0.516343	0.118456	0.551985	0.026633	0	0.068426
OV12G035220.1	down	0.379984	0.181302	0.261731	0.08916	0.030502	0.070153
OV12G036220.1	down	2.06314	2.43442	3.82985	0.056113	0.154678	0.104372
OV12G038120.1	down	1.4862	0.48094	1.02004	0.467847	0.168231	0.188998
OV12G038430.1	down	20.5601	1.674	10.7209	0.223844	0.80734	1.2058
OV12G041030.1	down	6.07108	6.28805	7.86081	3.89173	0.637803	0.972911
OV12G040870.2	down	2.43109	1.89711	2.96408	0.576189	0.014449	0.110929
OV12G040860.1	down	26.4231	5.64327	10.7055	2.57333	0.329585	2.18356
OV12G040770.1	down	6.57398	3.03847	6.45256	1.55693	1.05883	0.664253
OV12G040590.1	down	32.4205	18.3392	39.2151	7.86593	6.60954	6.43369
OV04G000110.1	down	7.28804	12.4586	13.2701	4.28648	0.778852	3.75587
OV10G000560.1	down	1.90622	0.293723	1.30748	0.112733	0.012219	0.241754
OV02G019070.1	down	29.1459	1.35307	2.48847	1.51453	0.726617	0.524723
OV02G019370.1	down	93.7077	1.87336	7.95992	1.61423	0.704261	1.52149
OV08G014750.1	down	0.433128	0.362216	0.373934	0	0	0.003328
OV08G014710.1	down	2.02451	2.52853	0.53554	0.275019	0.008409	0
OV07G039120.1	down	0	0.534584	2.24557	0	0	0
OV03G023420.1	down	0.950002	0.05094	2.5613	0.153319	0.006798	0.070722
OV01G046580.1	down	18.2212	6.81333	29.33	1.82609	5.57575	5.65986
OV02G027210.1	down	23.9104	5.95782	9.68047	2.18671	5.1946	3.02541
OV03G002570.1	down	1.89695	0.097479	1.07143	0.125639	0	0
OV03G002140.1	down	0.170287	2.01341	0.230267	0.095448	0.034262	0.044855
OV03G002080.1	down	102.065	29.5476	48.6129	6.19851	0.920222	0.282834
OV03G001880.1	down	75.7933	31.3542	136.616	0.153273	0.233214	7.64202
OV09G047140.1	down	5.41096	3.55882	7.40083	1.81288	0.073727	0.707765
OV10G025610.1	down	0.12313	0.197173	0.421321	0.013278	0.05219	0.038627
OV03G023380.1	down	0.063989	0.009448	0.260023	0.013703	0.001005	0.007514
OV01G001430.1	up	0	0	0	0.849496	2.62983	0
OV01G001790.1	up	0.01976	0.01051	0.011684	0.229468	0.397554	0.307497
OV01G002820.1	up	0.000785	0	0	2.43386	1.03957	3.21768
OV01G003810.1	up	0.021878	0.029389	0.031957	1.32352	1.12578	1.76699
OV01G003880.1	up	0	0	0	0.255604	0.40084	0.566066
OV01G004650.1	up	0	0	0	0.060263	0.531662	0.321516
OV01G006070.1	up	0.002875	0	0	0.157553	0.080049	0.022913
OV01G006100.1	up	0	0	0	0.687968	0.452667	0.063709
OV01G007000.1	up	0.099197	0.111779	0.021561	0.201087	2.71479	0.432636
OV01G007070.1	up	0.009643	0.021252	0.014498	1.19745	1.44734	1.45771
OV01G007530.1	up	0	0	0.012023	5.44212	0.569775	5.31867
OV01G009230.1	up	0.088336	0.19402	0	0.495628	0.338655	2.34002
OV01G010760.1	up	0.177354	0.327976	0.199942	2.36488	2.36212	1.82049
OV01G009640.1	up	0.005989	0.017349	0.009453	0.186043	0.239894	0.225817
OV01G011790.1	up	0.004397	0.036393	0.014571	0.348068	0.175386	0.236033
OV01G013230.1	up	0.499148	1.52431	0.34275	5.96143	1.73306	2.75471
OV01G017080.1	up	0.140656	0.470697	0.220471	1.33928	2.37509	1.93812
OV01G017270.1	up	0.01861	0	0.004045	0.100606	0.269148	0.327755
OV01G017750.1	up	0.008758	0.019666	0.021137	1.92796	3.33405	6.77855
OV01G020570.1	up	0.055175	0.089135	0.040724	0.930355	2.87679	2.20834
OV01G023100.1	up	0	0	0	0.073536	0.640108	0.156892
OV01G023350.1	up	0	0	0	5.24457	15.6211	5.96431
OV01G023760.1	up	0.179933	0.181132	0.10005	1.21495	0.507927	1.73249
OV04G021510.1	up	0	0	0	0.822234	2.96385	1.33401
OV01G026310.1	up	0.798789	1.91771	0.868271	3.69784	3.83006	4.46181
OV01G028120.1	up	0.711383	0.366448	0.584717	5.80148	4.55305	4.3067
OV01G028220.1	up	0	0.089425	0.081611	4.31739	7.50332	11.9678
OV01G028270.1	up	0.004716	0	0.001325	0.100754	0.129843	0.0984
OV01G028430.1	up	0.409568	0.29287	0.809863	2.90871	2.7949	2.22397
OV01G028620.1	up	0	0	0	2.20446	0.869536	1.13805
OV01G028630.1	up	0.400241	0.29951	0.648008	8.54769	2.82515	4.81071
OV01G028690.1	up	0.021791	0.042314	0	1.53291	0.397829	0.371025
OV01G028710.1	up	0.000723	0.011244	0.008966	3.59915	1.95636	0.225947
OV01G028720.1	up	0.233138	0.156634	0.399538	2.43755	1.78647	1.2715
OV01G028740.1	up	2.15282	1.58621	1.62434	68.6037	38.7646	29.5114
OV01G028770.1	up	0.042897	0.118629	0.090426	2.75955	1.47648	0.286125
OV01G028850.1	up	0	0	0	0.481721	0.936568	0.505746
OV01G028980.1	up	0.005888	0.002263	0.006511	0.590894	0.237997	0.307639
OV01G029180.1	up	0.207761	0.17345	0.150732	7.03311	0.195715	1.0647
OV01G029230.1	up	0.028894	0.017556	0	29.8928	16.2062	42.904
OV01G030160.1	up	0	0	0	1.68145	1.36819	1.8213
OV01G031090.1	up	0.021007	0.038851	0.048783	0.826002	0.730113	0.051318
OV01G032450.1	up	0.432112	0.258697	0.387952	0.566679	0.9808	3.4941
OV01G033570.1	up	0.000175	0	0	0.75306	0.479821	0.366171
OV01G033600.1	up	0	0	0	1.25803	0.948086	0.736431
OV01G035070.1	up	0.032372	0.004334	0.002191	0.122647	0.338112	0.254308
OV01G037890.2	up	0.033493	0.016525	0.07768	0.697899	2.16496	1.60487
OV01G037920.2	up	0.261487	1.36105	0.213804	6.99003	6.96043	6.69132
OV01G038610.1	up	36.3228	29.2563	31.2506	49.3235	48.9987	69.5976
OV01G038900.1	up	23.7338	14.4678	9.83476	25.718	29.3319	30.174
OV01G039170.1	up	0.359173	4.06565	0.364744	9.47064	7.10645	7.37767
OV01G039220.1	up	4.18173	5.88638	2.44703	46.6195	25.5674	33.9199
OV01G039720.1	up	0	0	0	3.19471	4.71237	8.29768
OV01G040930.1	up	0	0	0	0.293338	0.326634	0.426876
OV01G044030.1	up	0.680775	0.11331	0.161462	6.86662	2.67476	2.0087
OV01G046890.1	up	0.252405	0.13514	0.011655	3.43682	2.48117	0.900042
OV01G047030.1	up	0	0.025898	0	0.067931	1.8883	2.37577
OV01G047060.1	up	0.077466	0.260182	0.04063	2.22014	1.0312	0.914849
OV02G039110.1	up	0	0	0	0.752576	0.257032	0.008062
OV02G035950.1	up	0	0	0	0.321902	0.40128	0.969566
OV02G034660.1	up	0.004579	0	0	0.145399	0.353969	0.646414
OV02G033270.1	up	0.03392	0	0.099031	3.59127	3.74795	3.96758
OV02G032730.1	up	0.131192	0.118873	0.016464	0.771308	0.295297	0.579172
OV02G032350.1	up	0	0.124291	0	0.747003	0.210356	3.42325
OV02G028650.1	up	0.010652	0.019887	0.017702	0.024292	0.172537	0.279891
OV02G026610.1	up	0.395761	1.6219	0.155657	4.2903	6.39892	5.79193
OV02G023840.1	up	0.039713	0.352545	0.054419	0.877155	0.593754	2.70408
OV02G022950.1	up	0	0	0	0.695983	0.958058	0.492733
OV02G022520.1	up	0	0	0	5.07191	9.80821	3.95352
OV02G021580.1	up	0.051376	0.025349	0.002796	1.90021	1.0105	0.020961
OV02G020890.1	up	0.008005	0.006691	0.002141	0.025386	0.058258	0.054322
OV02G020520.1	up	0.678625	0.319113	0.227297	1.30167	1.04279	12.7127
OV02G019960.1	up	0	0.041006	0.006728	0.163854	0.40208	0.912095
OV02G018110.1	up	0	0.105767	0.178868	1.41022	0.476687	2.08523
OV02G017590.1	up	0	0	4.5e-05	0.078325	0.043208	0.118499
OV05G042580.1	up	0.013305	0.07457	0.023596	0.146102	0.21685	0.863423
OV02G015500.1	up	3.66921	25.422	8.44723	69.2796	39.1772	49.057
OV02G014410.1	up	0.075962	0.091597	0.064104	1.48297	1.82025	2.27744
OV02G014170.1	up	0	0	0	0.141752	0.120672	0.690591
OV02G012670.1	up	0.407741	0.281666	0.615421	0.550361	2.3063	4.35212
OV02G011560.1	up	19.0338	28.2577	16.7487	28.596	15.7354	21.9693
OV09G001480.1	up	0	1.26597	1.52924	2.31475	4.09604	7.28373
OV02G007790.1	up	0	0	0	0.16833	0.147386	0.131426
OV02G006620.1	up	0.41404	0.25314	0.166275	2.02172	0	1.40824
OV02G006610.1	up	2.27426	2.61891	3.19547	19.5344	13.9078	5.62878
OV02G006300.1	up	0.874078	1.82167	0.34246	14.7773	38.2571	27.3471
OV05G038260.1	up	0	0	0	0.450544	0.33234	0.19971
OV02G005140.1	up	0.120102	0.228429	0.186127	0.075945	0.745751	0.183993
OV02G003850.1	up	0.072027	0.114769	0.124101	2.10622	1.43633	0.432346
OV02G002250.1	up	0.090661	0.183509	0.094007	0.627642	0.728283	0.539591
OV02G002170.1	up	0	0	0	0.001008	1.66166	1.75144
OV02G001910.1	up	0.016654	0.028954	0.026931	3.86277	3.60792	2.14708
OV02G001900.1	up	0	0.09408	0.072439	10.7177	19.3694	12.4366
OV03G048760.1	up	0.067215	0.112854	0.038092	1.70611	0.591641	1.27898
OV03G048260.1	up	0.259975	0.036892	0.128054	1.11036	0.585222	0.960608
OV03G048200.1	up	0.14801	0.330684	0.148723	1.26302	1.39657	1.00915
OV03G047000.1	up	0.707657	0.452695	0.625459	5.04287	18.8442	14.4498
OV03G046150.1	up	0.09825	0.168784	0.157272	0.830196	0.335263	0.651142
OV03G045780.2	up	0.395017	0.309705	0.259259	0.49187	1.01067	7.27144
OV01G008480.1	up	0	0	0	4.96386	0	11.5892
OV03G041230.1	up	0	0	0	0.233596	0	0.405899
OV03G041190.3	up	0.073935	0.13954	0.134514	1.58137	0.880321	1.50559
OV03G040890.1	up	6.50442	4.39493	0.14763	30.4741	49.9692	48.0779
OV03G040740.1	up	6.52106	6.656	7.89148	50.3864	59.7525	39.0791
OV03G040590.1	up	0.598418	1.34788	0.091422	85.7498	59.339	58.9085
OV03G040570.1	up	0.164358	0.246262	0.079536	2.94488	2.53965	1.21481
OV03G040420.1	up	0.590178	0.048262	0.515519	1.8532	3.561	3.05567
OV03G040040.1	up	0.469846	0.163125	0.153545	1.44515	5.52024	4.25991
OV03G038480.1	up	0	0	0	2.83235	0.182182	0.204347
OV03G038450.1	up	0.024013	0.001715	0.014234	0.769551	0.375086	0.182801
OV03G037900.1	up	0.298009	0.54255	0.395318	0.940631	2.27871	2.95346
OV03G037370.1	up	11.5398	2.65876	6.47934	27.2282	41.8034	38.7596
OV03G036490.1	up	0.18627	0.174143	0.189884	0.955232	1.37536	1.04481
OV03G035780.1	up	1.19592	3.35092	0.453771	8.90565	8.50406	6.72501
OV03G035160.1	up	0.036555	0.098324	0.075523	2.21162	2.60911	1.88621
OV03G034480.1	up	0.033469	0.065517	0.027061	0.68605	0.425767	1.09256
OV03G033790.1	up	0.141464	0.447363	0	2.40194	7.58134	4.89911
OV03G033560.1	up	8.35239	20.805	6.43669	38.9769	63.2475	70.3851
OV03G033200.1	up	0.358327	0.116367	0.070424	3.28075	3.49399	4.28906
OV03G032130.2	up	93.6852	182.493	181.839	1832.18	2232.36	1972.83
OV03G031980.1	up	0.157612	0.209285	0.12861	0.830599	0.047249	26.4565
OV03G031550.1	up	0.022499	0.028278	0	0.102551	0.413559	0.395741
OV03G031030.1	up	0	0	0	0.903073	0.233419	0.225819
OV03G031020.1	up	0.010927	0.008376	0.0268	2.27163	0.35026	0.041462
OV03G030800.1	up	0.316519	0.0696	0.027888	1.21822	1.24869	0.636797
OV03G029810.1	up	0.011921	0	0	1.38354	3.40899	3.67221
OV03G029690.2	up	0	0	0	6.32202	6.54377	5.01098
OV03G029680.1	up	0.016989	0	0	0.269543	0.657101	0.353825
OV03G029530.1	up	0.207143	0.546676	0.565503	1.82238	8.59571	11.9505
OV03G028800.1	up	0	0	0	12.3202	11.3481	6.32435
OV03G028490.1	up	0.490753	0.563593	0	7.35607	4.88225	4.93767
OV03G027930.1	up	0.121287	1.05906	0.570853	3.08055	5.05048	3.10744
OV03G025160.2	up	0.330219	1.45618	0.394503	3.77934	8.30251	9.19075
OV03G024740.1	up	0.011539	0	0	0.535671	0.376052	0.795053
OV03G023460.1	up	0.113059	0.101136	0.137655	4.00059	5.02827	3.44436
OVunG016290.1	up	0	0	0.018549	2.08921	2.545	1.74596
OV03G021530.1	up	0	0.037794	0.067703	1.95755	6.43217	4.25202
OV03G019330.1	up	0	0.0137	0.014725	0.553561	4.994	3.85189
OV03G018200.1	up	0.009964	0.088338	0.325359	2.89004	6.19105	3.00811
OV03G015980.1	up	0.006846	0.004673	0.007247	0.015857	0.010675	0.192744
OV03G014090.1	up	0.032131	0.030595	0.017042	0.338772	3.10185	0.92229
OV03G013950.1	up	0	0.028275	0	1.82643	3.01935	1.79996
OV03G010190.1	up	0.14937	0.530087	0.181548	1.46657	1.11719	6.47422
OV03G010070.1	up	0	0	0	4.02616	4.32871	3.33305
OV03G009510.1	up	0.020662	0.044626	0.02918	0.454779	1.00012	0.365131
OV03G009080.1	up	0.040389	0.04801	0.034004	0.227613	2.86976	2.41739
OV03G008920.1	up	0	0	0	0.051049	0.731792	0.813962
OV03G008970.1	up	0	0	0	0.620093	4.12917	4.90976
OV03G008550.1	up	1.09062	1.22501	0.482187	3.37885	32.1843	25.9683
OV03G008410.1	up	0	0	0	0.219016	1.85432	1.37692
OV03G007260.4	up	0.424023	0.431595	0.138995	1.71902	3.04009	1.99349
OV03G005900.1	up	14.7181	64.3383	5.70981	100.079	67.8816	134.244
OV05G039290.1	up	0	0	0	1.6741	11.002	7.88962
OV03G005410.1	up	0.008575	0	0	1.52885	1.01465	1.17515
OV03G005400.1	up	0.002144	0.059684	0.140319	1.63514	0.513351	1.59275
OV03G004230.1	up	6.02522	4.77096	3.26412	22.7671	27.1525	19.1727
OV03G004180.1	up	0.354623	7.64359	3.40959	26.4452	33.1687	80.0029
OV03G004120.1	up	2.09166	2.31506	2.70151	7.03719	10.1548	9.13755
OV03G000340.1	up	0.017753	0.149364	0	0.337148	0.696809	0.595091
OV03G000940.1	up	0.155891	0.290194	0.073013	1.07458	1.11895	0.515772
OV03G001170.1	up	0	0	0.002901	0.260754	0.065687	0.13256
OV03G001280.1	up	1.2082	3.14824	2.03225	7.54378	17.1974	7.93139
OVunG007170.1	up	1.87321	0.940121	0.431497	3.18697	6.58004	3.37119
OV03G001590.1	up	0.65723	0.594922	0.139319	1.71533	3.40987	1.67747
OV03G001530.1	up	7.29156	5.67346	1.25837	17.5563	38.5873	21.0344
OV03G001460.1	up	0.360492	0.339401	0.010958	1.10864	2.5511	1.63438
OV04G032180.1	up	0.021017	0.333987	0	2.71567	3.42786	7.2641
OV04G022740.1	up	1.39322	1.66754	0.749187	7.66141	3.84824	4.51802
OV04G020960.1	up	0.028226	0.05342	0.024914	0.978288	0.339077	0.1366
OV04G020550.1	up	0.689469	1.78945	0.513083	3.96886	8.53075	3.5677
OV04G020350.1	up	0.008721	0	0	0.549504	7.39563	3.88423
OV04G018840.1	up	0.061668	0.062089	0.012607	0.815893	1.23375	2.72458
OV04G018000.1	up	0.145806	0.121759	0.062816	1.36265	1.28528	0.08636
OV04G017320.1	up	0.076989	0.010545	0.006399	0.094648	2.52227	2.58519
OV04G016690.1	up	0.005845	0.024372	0.009762	7.3349	6.32857	0.129175
OV04G014270.1	up	0.008001	0.010001	0	0.188178	0.599696	0.336893
OV04G013900.1	up	0.176779	4.36269	0.373122	14.386	10.8364	15.1734
OV04G013590.1	up	4.98698	3.0724	1.50183	27.2761	10.7757	11.1346
OV04G013550.1	up	1.77466	1.52379	0.594222	10.8167	12.528	18.5697
OV04G000610.1	up	0	0	0	0.27512	0.813575	0.841101
OV04G011160.1	up	0.465798	1.06141	0.623877	4.56239	2.07825	6.68296
OV04G010710.1	up	0.174047	0.567161	0.084117	1.2672	1.66385	1.73491
OV04G010120.1	up	0.052085	0.075908	0.032075	0.805163	0.746517	0.798013
OV04G008590.4	up	2.49243	2.46247	2.79503	4.84486	11.8816	12.3563
OV04G006430.1	up	0.058665	0.059103	0.117442	0.259191	2.16546	1.42186
OV04G002010.1	up	2.26013	2.81875	0.495729	28.7076	3.45517	26.9269
OV01G014600.1	up	0.078254	0.112052	0.101189	2.09098	1.81258	1.03666
OV05G000210.1	up	0	0	0	5.68557	9.03304	5.25293
OV05G001310.1	up	0.015937	0.205357	0.01994	0.762615	1.02933	1.66763
OV05G001740.1	up	0.008961	0.004494	0	0.973072	0.009611	0.749736
OV05G005390.1	up	0.018569	0.007538	0.00061	0.051095	0.093296	0.201824
OV05G006940.1	up	0.049894	0.053719	0.026814	0.11155	0.361353	0.402749
OV05G010050.1	up	1.82745	1.85597	1.53199	2.07576	4.21495	8.49653
OV05G010340.1	up	0	0	0	3.73708	0.0419	0.353547
OV05G011250.1	up	0	0.007689	0	0.016726	0.891268	2.21163
OV05G011510.1	up	0.000817	0.001512	0	0.047228	0.138641	0.324419
OV05G013810.1	up	0.036122	0.014458	0.011661	0.021837	0.906311	1.92517
OV05G017980.1	up	0.006318	0	0	0.005443	0.225082	0.532731
OV05G018860.1	up	0.018569	0.044258	0.03713	0.138987	0.59091	0.795205
OV05G018880.1	up	0	0	0	0.616458	2.47099	5.4435
OV05G018940.1	up	0.163133	0.365138	0.206219	0.381182	0.90931	1.09796
OV05G018990.1	up	0.318795	0.084675	0.145776	0.254268	1.86205	4.28155
OV05G019010.1	up	0.015151	0.04406	0.028036	0.19051	1.0522	2.47615
OV05G020700.1	up	0.021624	0.052349	0.01711	0.059517	0.144897	0.27564
OV05G022000.1	up	0.159538	0.19896	0.04486	0.525744	6.27624	11.0133
OV05G022870.1	up	0.010031	0.019921	0.010814	0.270543	0.841849	2.31125
OV05G024080.1	up	0	0	0	1.86891	5.95251	5.0655
OV05G025920.1	up	0.040337	0.187275	0.015123	1.48049	0.72265	0.511578
OV05G026210.1	up	0.376469	0.812583	0.624078	0.943281	3.83931	6.91091
OV05G027990.4	up	1.36958	3.52939	1.25239	10.8469	5.58188	8.61997
OV05G028060.1	up	0.022712	0.029043	0	0.624145	2.60942	0.001177
OV05G028830.1	up	0.183605	0.497539	0.148507	0.889713	1.72118	2.35008
OV05G031090.1	up	0.275281	0.078632	0.207709	1.18934	2.01228	1.27621
OV05G032620.1	up	0.003308	0	0.002301	2.59996	0.958601	1.65542
OV05G033920.1	up	0.069556	0.171943	0.075502	0.269955	0.629562	0.807107
OV05G034020.1	up	0.06162	0.191047	0.080365	3.67974	3.88473	4.72689
OV05G034380.1	up	0.133323	0.317611	0.165633	0.508096	1.71807	3.77024
OV05G035260.1	up	0.007024	0.013338	0.007572	0.263432	0.109689	1.12642
OV05G036080.1	up	1.25506	1.11288	1.44437	7.57404	8.40598	8.30584
OV06G048830.1	up	0.430258	0.294727	0.186278	1.78073	1.60312	1.75424
OV06G048280.1	up	0	0	0.002601	0.321018	0.485592	0.512827
OV06G048250.1	up	0	0	0	4.72224	12.1846	13.6128
OV06G043490.1	up	3.97161	4.77778	0.444246	17.0234	8.4441	15.0639
OV06G042410.1	up	12.9239	24.5626	12.0248	15.2282	17.7025	26.9907
OV06G041070.1	up	0	0	0	7.38828	6.94073	12.2169
OV06G040380.1	up	0	0	0	0.59527	0.6224	0.930777
OV06G040290.1	up	0	0.00786	0	1.07128	1.1422	3.18876
OV06G040180.1	up	0.406902	0.336107	0.44763	1.79598	2.03991	3.06459
OV06G040160.1	up	0.008223	0.001291	0.001388	1.86064	1.66496	4.42159
OV06G040030.1	up	0.060956	1.81784	0.07074	11.7862	9.39118	10.4222
OV06G038430.1	up	0.077239	0.113633	0.023318	0.556717	0.392919	0.652047
OV06G037140.1	up	0.764058	0.669797	0.439138	3.22272	5.99655	6.14756
OV06G036710.1	up	0	0	0	0.331065	0.328282	0.403391
OV06G036460.1	up	0.326476	0.178293	0.35173	2.33775	20.0327	24.0619
OV06G034370.1	up	0.008815	0.013971	0.009504	7.97451	9.6678	19.2906
OV06G032410.1	up	0.025778	0.043186	0.073507	2.3621	3.54149	2.96753
OV06G029830.1	up	0	0	0	0.372591	0.369865	0.31868
OV06G028590.1	up	0.031765	0.150212	0.08428	0.839577	1.77443	0.993284
OV06G022280.1	up	0	0.014047	0	7.4769	9.10015	10.658
OV06G022150.1	up	0.03261	0.083157	0.04928	0.553721	0.866917	1.54748
OV06G021690.1	up	0.024608	0.104341	0.048503	0	2.74476	7.73519
OV06G021480.1	up	0	0	0	0.155398	0.433938	0.324121
OV06G018130.1	up	0.029971	0.036074	0.012924	8.12477	3.66687	5.63624
OV06G018010.1	up	0.017059	0.013292	0.012052	0.616624	0.770756	1.61283
OV06G017830.1	up	0.115672	0.171851	0.041596	1.476	0.824095	1.43264
OV06G016340.1	up	28.0946	21.2452	46.2928	27.618	17.9068	57.9413
OV06G015990.1	up	0	0	0	5.54721	2.99992	1.99265
OV06G015960.1	up	3.13482	2.70348	3.47823	11.8429	11.7668	5.95283
OV06G015680.1	up	0	0	0	0.152864	0.342687	0.111051
OV06G015610.1	up	0	0	0	0.359383	0.69389	0.547709
OV06G015600.1	up	0	0	0	0.726423	1.29742	0.836625
OV06G015280.1	up	0.179421	0.190274	0.131697	1.10583	2.68671	2.27882
OV06G015270.1	up	0.038259	0.088809	0.026721	0.474547	1.62359	1.09913
OV06G013900.2	up	0.953485	2.06128	1.35805	2.95931	9.22322	5.36877
OV06G012870.1	up	0.036332	0.050132	0	0.24127	1.85405	0.951083
OV06G012680.1	up	0	0	0.08091	2.87487	0.065625	2.054
OV06G011400.1	up	0.268677	1.98216	0.505528	21.3595	3.81558	4.20521
OV06G011120.1	up	0.014076	0.022041	0.015393	2.05878	1.17621	1.78977
OV06G011090.1	up	0	0.005866	0.009457	0.046901	0.331325	0.222868
OV06G010930.1	up	0.501909	1.88374	0.157296	21.2858	2.28279	6.97483
OV06G007960.1	up	1.00678	0.805103	1.25444	3.70131	2.61793	3.02935
OV06G002750.1	up	0.044366	0.072568	0.067445	1.06973	6.11093	6.68263
OV06G001970.1	up	0.349243	2.09886	0.942601	2.05902	6.23183	14.455
OV06G001700.1	up	0.047409	0.024236	0	0.201136	0.699344	2.05238
OV07G022660.1	up	2.46636	2.0097	0.880375	8.61114	10.9142	8.39552
OV07G022690.1	up	0.059538	0.028528	0	1.14986	1.14861	1.0219
OV07G022830.1	up	1.89159	15.9147	1.99099	61.9885	11.3279	39.9367
OV04G037660.1	up	0	0	0	4.45566	6.48322	0.859916
OV07G023130.1	up	5.02187	11.2285	3.94725	28.2625	26.8463	28.0365
OV07G025350.1	up	0	0	0	2.28681	2.70456	3.20584
OV07G026360.1	up	0	0	0	0.899724	0.396191	0.993547
OV07G028870.1	up	0	0.003653	0	0.062303	0.209881	1.39965
OV10G047520.2	up	0.016828	0	0.026916	1.47755	1.24477	0.619592
OV07G006960.1	up	0.132063	0.115094	0.173272	0.397356	0.279735	0.359944
OV07G008610.1	up	0.412007	0.167414	0.145799	2.27969	0.38651	0.458182
OV07G009570.1	up	0.084269	0.174508	0.132433	0.479379	0.26144	0.781376
OV07G010220.1	up	0.156053	0.287799	0.464429	3.34072	1.4323	1.61746
OV07G010600.1	up	0.436792	0.384545	0.447295	1.89151	0.166838	6.37196
OV07G010940.1	up	0.031571	0.071271	0.012345	0.133887	1.16923	2.50301
OV07G011960.1	up	0.443996	2.71001	0.155806	8.26152	4.85167	6.32413
OV07G012340.1	up	0.092859	0.276815	0.050436	1.3157	2.49581	0.650401
OV07G012670.1	up	2.46077	1.60042	1.86541	7.43056	8.31216	7.60649
OV07G013160.1	up	1.04393	3.20531	0.855293	4.68483	5.58838	10.5666
OV07G014810.1	up	2.42373	1.25442	0.548219	5.25222	3.88076	8.43126
OV07G014860.2	up	0	0	0	0.054451	0.180702	1.16257
OV07G015490.1	up	12.2193	18.7454	4.36079	59.7811	24.3962	45.5132
OV07G016090.1	up	1.05438	0.577072	0.565584	6.81934	6.12451	2.70671
OV07G016830.1	up	0	0	0	0.765259	1.24907	2.36605
OV07G017040.1	up	0	0	0	0.912408	0.169749	0.907453
OV07G018610.1	up	0.301622	0.08362	0.450374	6.40928	1.90458	4.07249
OV08G000160.1	up	0	0	0.00177	0.544517	0.198012	0.0771
OV08G001210.1	up	0.426419	0.697332	0.248552	6.18189	4.2482	0.711482
OV08G001340.1	up	0.172251	0.661114	0.022309	4.22645	4.5809	4.59429
OV08G001890.1	up	0.075261	0.074032	0.031159	1.41711	4.52377	1.94482
OV08G002280.1	up	0.002278	0.004366	0.010059	0.02845	0.301831	0.324648
OV08G016710.2	up	0.528182	0.524729	0.644815	2.29345	2.18095	2.3947
OV08G016990.1	up	0.075489	0.145909	0.201584	2.22474	4.81367	4.78459
OV08G017140.3	up	0.097511	0.127707	0.046387	12.9574	5.47328	14.491
OV08G017190.1	up	0.202448	0.258156	0.168246	8.04563	9.62252	5.02364
OV08G017380.1	up	0.044816	0.025173	0.048732	1.17963	1.97458	0.305277
OV08G017630.1	up	0.015464	0	0	0.637507	0.457112	0.10135
OV08G018260.1	up	0.053918	0.117292	0.072217	0.206966	0.605237	0.874925
OV08G018970.1	up	0	0	0	0.072303	0.332699	1.75534
OV08G023390.1	up	0.103418	0.008433	0.201289	0.696746	2.57535	4.90274
OV08G023500.1	up	0.228805	0.233669	0.076697	0.628048	2.24337	3.13186
OV08G023530.1	up	0.010213	0.018332	0	0.586066	1.17467	1.69289
OV08G024090.1	up	0	0	0	0.101931	0.220445	0.045279
OV08G025290.1	up	2.28497	3.04595	3.27076	4.03746	4.20636	4.14502
OV08G025700.1	up	0.028609	0.013236	0.020435	0.064783	0.295483	0.476632
OV08G026660.1	up	0	0.039486	0.039444	0.197307	0.619634	0.901096
OV08G026820.1	up	0.103788	0.081258	0.174138	0.224405	3.04928	2.95607
OV08G027310.1	up	0.109942	0.090963	0.070889	0.155626	3.23785	5.53028
OV08G027330.1	up	1.37387	0.739719	2.3548	1.06686	2.96868	2.99076
OV08G028960.1	up	0.02836	0.035391	0.103453	0.586397	0.519026	0.319948
OV08G029070.1	up	0.106524	0.048798	0.101813	2.8158	1.31473	17.9816
OV08G030320.1	up	0.118833	0.093009	0	1.38265	0.585529	1.10188
OV08G031230.1	up	0.061715	0.142486	0.073852	0.431088	0.734707	0.623143
OV08G031350.1	up	0.000604	0.000696	0.000691	0.921134	0.519156	1.86877
OV08G033000.1	up	0	0	0	1.0707	1.30493	0.749321
OV08G033940.1	up	0	0	0	0.24636	1.32278	0
OV08G034320.1	up	0	0	0	15.6677	1.92919	2.19916
OV08G034360.1	up	0	0	0	2.37746	0.38046	0.732914
OV08G034370.1	up	0	0	0	1.29449	0.147376	0.548302
OV08G034380.1	up	0	0	0	2.4783	0.502349	1.60081
OV08G034390.1	up	0.013397	0.05999	0.057284	0.096629	0.349061	0.735467
OV08G034660.1	up	0.016347	0.010999	0.002657	0.094302	0.175994	0.055857
OV08G036880.1	up	0.448137	2.63605	0.182344	6.73317	3.73723	7.4722
OV08G037190.1	up	0.486546	1.6696	0.740191	9.87085	7.08198	2.44367
OV08G037240.1	up	0	0	0	1.98211	1.75716	1.07328
OV08G037670.1	up	0.052068	0.094275	0.056776	0.434716	1.14649	1.72848
OV08G037690.1	up	0.007948	0.006335	0	0.074597	0.686354	0.363998
OV08G037750.9	up	0.203142	0.898394	0.635458	2.2005	2.67729	3.86599
OV08G037760.1	up	0.307624	0.751632	0.643353	2.26236	2.70533	9.2616
OV08G039570.1	up	0.200117	0.18166	0.233524	3.68672	2.55267	3.30554
OV08G039600.1	up	0	0.007237	0	1.16895	0.05806	0.091898
OV08G040070.3	up	0	0.058432	0	0.242471	1.08883	1.26318
OV08G042110.1	up	0	0	0	0.7746	0.193848	0
OV08G042220.2	up	0.100627	0.687635	0.001009	5.69196	3.27159	3.56542
OV09G044620.1	up	0	0.073832	0.088903	0.565731	4.90069	4.21308
OV09G043650.1	up	0.288666	0.346455	0.444111	1.11228	1.31272	1.00463
OV09G042070.1	up	0.517136	0.330163	1.11907	2.58279	3.3495	5.18541
OV09G040890.1	up	0.764182	0.677891	1.7255	4.74265	6.2501	7.24899
OV09G040580.1	up	0.218009	0.025175	0.141922	0.691476	3.9823	2.58711
OV09G040290.1	up	0.361616	0.491788	0.245764	2.07361	0.334811	2.64502
OV09G039670.1	up	0.038722	0.053552	0.030749	0.325438	0.527679	0.50067
OV09G038870.1	up	0.177995	0.339496	0.272353	3.6144	3.42641	3.62125
OV09G038470.1	up	0	0	0	0.815301	0.372001	0.989097
OV09G038010.1	up	0.876839	1.15748	0.042617	6.57928	5.53126	6.26286
OV09G037570.1	up	0.151672	0.056245	0.147419	3.34748	2.00813	4.60985
OV09G035030.1	up	0.014341	0.014657	0.005154	1.02029	2.03351	2.36079
OV09G034970.1	up	0	0	0	0.686741	0.656097	0.132234
OV09G034810.1	up	0	0	0	1.15301	0.663667	0.301296
OV09G033810.1	up	0	0	0	0.517356	0.120029	0.481051
OV09G032450.1	up	0.019894	0.021114	0	0.362596	0.262213	0.454796
OV09G030720.1	up	0	0	0	1.30259	7.77721	15.1091
OV09G030000.1	up	0	0.009369	0	0.985597	0.827201	0.643546
OV09G029460.1	up	0	0	0	0	0.632118	4.10146
OV09G028760.1	up	0.054756	0.090984	0.538672	1.12077	1.54853	1.51251
OV09G028280.1	up	0.34231	0.2568	0.260449	0.220423	2.16229	1.9436
OV09G028010.1	up	0	0	0	0.062372	0.136864	0.795146
OV09G027710.1	up	0.047931	0.048076	0	0.231179	0.606121	2.42516
OV09G027650.1	up	0	0	0	0	0.951423	0.460567
OV09G027530.1	up	0.465951	0.0973	0	0.543267	1.43027	2.53458
OV09G024310.1	up	0	0	0	7.62579	7.71089	4.91707
OV09G021430.1	up	0.085685	0.067471	0.022658	0.491609	3.10829	0.131422
OV09G020470.1	up	0	0	0	0.234251	3.70192	0.007987
OV09G019670.2	up	0.001386	0.017235	0	1.10531	3.05644	3.26828
OV06G008690.1	up	0.041893	0.047228	0.060647	0.351823	0.378855	2.71629
OV09G018420.1	up	0.987242	1.00807	0.400439	13.0044	3.6008	3.02912
OV09G015320.1	up	0	0	0	0.210708	0.156723	0.948178
OV09G015310.1	up	0	0	0	1.31614	1.75968	6.71407
OV09G013840.1	up	0.223748	0.312717	0	4.60531	3.20356	3.03005
OV09G013660.1	up	0	0	0	0.656658	0.784989	0.746665
OV09G013240.1	up	0	0	0	0.308254	0.285712	2.84142
OV09G012350.1	up	0.25373	0.202362	0.188674	1.03462	1.01703	1.43183
OV09G010650.1	up	0.205841	0.789268	0.054692	4.88495	6.17668	3.66619
OV09G010430.1	up	0.140351	0.335724	0.481247	1.15059	2.78199	1.83195
OV09G009900.1	up	0.106309	0.157821	0.164305	0.488791	1.38435	2.74284
OV09G009510.1	up	0.092856	0.05109	0.079446	0.875076	0.385282	1.8123
OV09G009250.1	up	0	0	0	1.00152	5.96798	7.14375
OV09G008730.1	up	0.005967	0.011267	0.021322	0.277385	0.117586	0.20775
OV09G007990.1	up	0.038598	0.034587	0	0.608331	4.45711	6.54513
OV09G007830.2	up	1.0285	0.840741	1.14022	15.0543	10.7081	11.1442
OV09G007740.1	up	4.14591	6.41646	3.12898	6.05378	9.02032	13.1196
OV09G007660.1	up	0	0.04266	0	0.916735	0.062676	0.44725
OV09G007410.1	up	0.127361	0.508744	0.331623	2.37892	3.37517	3.22839
OV09G006520.1	up	0.135145	0.28823	0.010593	0.67681	1.09915	0.909562
OV09G005100.1	up	0.002997	0.012011	0.026825	0.094795	0.209392	0.404231
OV09G003440.1	up	0.004067	0	0	1.27119	0.629296	0.629682
OV09G001230.1	up	0	0.008682	0	0.477352	0.736392	0.367423
OV09G001030.1	up	0	0	0	0.702157	0.489047	0.566833
OV09G000990.1	up	0.900917	0.82128	0.165624	3.4271	6.54159	2.99084
OV10G049940.1	up	0	0.172779	0.290515	1.44194	1.02415	0.742172
OV10G049380.1	up	0.114302	0.288442	0.025969	0.638946	0.599733	1.66681
OV10G049050.1	up	0.083818	0.02999	0.016593	7.98616	0.031237	7.35655
OV10G047780.1	up	0.055081	0.113486	0.057383	0.314453	0.195721	0.750651
OV10G046810.5	up	1.27823	1.41028	0.044793	7.2576	10.8451	13.7541
OV10G046630.1	up	1.4693	1.82731	0.644363	5.78952	5.7988	9.56861
OV10G046330.1	up	1.64574	0.169278	0.080643	9.82677	5.28449	2.56604
OV10G045530.1	up	0.004837	0.003349	0.008755	0	0.447182	0.878468
OV10G044690.1	up	0.395456	0.562763	0.336013	6.10635	4.77797	4.75866
OV10G043720.1	up	0.387748	0.262734	0.430038	2.13703	2.25208	0.855032
OV10G043140.1	up	0.901219	2.26096	0.433723	12.8251	7.6349	4.27506
OV10G042410.1	up	0	0.072273	0.011606	0.830713	1.02043	0.190441
OV10G041700.1	up	0.457338	0.436921	0.523418	1.80619	1.9879	4.48732
OV10G041230.1	up	0.083762	0.240933	0.100243	0.282125	0.686391	17.6289
OV10G038840.1	up	0.130216	0.872411	0.179678	1.41828	0.159128	15.8428
OV10G034910.1	up	0.533924	1.21113	0.807942	2.64287	3.36304	3.59458
OV10G034870.1	up	0.019676	0.015614	0.010308	0.007996	0.031959	0.04518
OV10G032350.1	up	4.33528	1.40085	1.02413	12.3346	13.4215	14.5088
OV10G031570.1	up	0.456061	0.074094	0.105025	0.369661	1.92378	2.89431
OV10G031520.1	up	0.018957	0.004266	0.015376	0.49571	2.44364	1.90822
OV10G030040.1	up	0	0	0	0.755155	0.654939	2.50483
OV10G027230.1	up	0	0	0	1.12582	1.13951	2.12165
OV10G026400.1	up	0.040139	0.055047	0.041331	7.09577	0.686046	0.957952
OV10G025110.1	up	0	0	0	0.101802	0.090786	0.299516
OV10G021290.1	up	0.364613	0.111553	0.079494	3.06381	3.88555	1.77559
OV10G021250.1	up	0	0.003064	0.002284	0.044455	0.094406	0.236134
OV10G020850.1	up	0.001562	0	0	0.456193	0.394345	0.314734
OV10G020370.1	up	0.026114	0.015193	0.048749	0.066914	0.314569	0.2765
OV10G017350.1	up	0.130036	0.37362	0.736147	2.18371	4.51834	5.35983
OV10G017030.1	up	0	0	0	0.560044	0.216204	0.250507
OV10G015460.1	up	0.03805	0.038872	0.005994	0.504248	1.04676	0.838384
OV10G016100.1	up	1.5273	4.70836	1.49312	11.0508	19.0766	22.333
OV10G014370.1	up	2.27365	5.21777	4.80539	12.1807	10.1401	23.3346
OV10G014090.1	up	0.052898	0.288664	0.162773	5.41311	1.41176	3.92711
OV10G013480.1	up	0	0.004322	0	1.81821	0.152232	0.80861
OV10G012610.1	up	0	0	0	0.162539	1.68747	0.694553
OV10G011460.1	up	0.141262	0.138836	0.06963	2.02345	1.1269	0.820865
OV10G010460.1	up	0.000915	0	0.000493	0.068583	0.059778	0.097237
OV10G010360.1	up	0	0	0	0.234833	0.033007	7.44336
OV10G009860.4	up	0.603855	0.520509	0.902669	0.948303	3.52165	4.13514
OV10G009750.1	up	0.037523	0	0.020821	2.07688	3.79358	2.50138
OV10G009170.1	up	0.003708	0	0	0.12689	0.19275	0.150485
OV10G008820.1	up	0.008684	0	0	0.024739	5.95414	12.7556
OV05G042280.2	up	0.0177	0.042269	0.015598	0.631833	0.959212	0.22234
OV10G008130.1	up	0.006904	0.004349	0.021363	0.050138	0.141277	0.353302
OV10G007040.1	up	0	0	0	0.010701	0.073538	0.289597
OV10G006720.1	up	0.003148	0.003105	0	0.024847	0.04315	0.253361
OV10G005680.1	up	0.085993	0.047861	0.131466	8.50663	1.24632	3.72511
OV10G005310.1	up	0.141262	0.292647	0.118882	3.3908	2.33167	17.9091
OV10G005030.1	up	0.01297	0.013185	0.014172	1.57417	0	2.55425
OV10G004240.1	up	5.63337	6.36956	4.64727	22.3144	20.0973	27.4357
OV10G003430.1	up	0.024034	0.072291	0.05475	0.249087	0.159751	0.166993
OV10G003080.1	up	0.494795	0.460503	0.046802	0.707272	4.40366	1.99436
OV10G003010.1	up	0.079088	0.092857	0.152564	0.676361	0.76422	0.572599
OV10G002900.1	up	0	0	0	0.48878	0.426163	0.26047
OV10G002420.1	up	0.162313	0.26933	0.100445	2.27454	2.15793	2.03272
OV10G002160.1	up	0.002295	0	0.003026	0.549001	0.228359	0.612834
OV10G002080.1	up	0.56376	1.11884	0.626302	3.69057	3.68165	3.01081
OV11G002360.1	up	0.035648	0.117693	0.078072	0.277614	0.848176	0.751692
OV11G002780.1	up	0	0	0	1.19596	1.0758	1.97305
OV11G005800.1	up	0.683299	1.25191	0.263274	3.07312	5.97579	6.22298
OV11G007600.1	up	0.036168	0.030973	0.015272	0.054971	0.289467	0.489967
OV11G007810.1	up	0	0	0	0.768229	1.70594	0.790427
OV11G011500.1	up	2.757	4.81581	1.41142	26.8285	9.10201	24.0647
OV11G013100.1	up	0.03619	0	0	0.723424	1.0017	1.03575
OV11G015140.1	up	0.59938	0.059371	0.058568	0.78809	2.11517	5.22674
OV11G015370.1	up	0	0	0	0.397807	0.23186	3.45194
OV11G015410.1	up	2.01162	4.94424	2.67085	6.29896	5.48442	5.65821
OV11G015470.1	up	18.1241	50.8209	10.5141	287.949	577.602	737.164
OV11G017960.1	up	0	0.010995	0	1.28	7.80406	7.15636
OV11G018820.1	up	0	0.003285	0	1.89203	0.775351	0.009121
OV11G019370.1	up	0	0	0	0.230314	0.161658	0.503089
OV11G020930.1	up	0	0	0.001511	0.016475	0.013179	0.653266
OV11G021870.1	up	10.904	5.68936	5.16892	8.43277	4.53749	5.00292
OV11G026980.1	up	0.004302	0.008659	0.009464	0.401413	0.400314	0.300203
OV11G027100.2	up	0.234805	0.35696	0.155403	1.40793	2.27132	2.28497
OV11G029680.1	up	0.010867	0.010875	0.007133	0	0.69921	1.28529
OV11G030750.1	up	0	0	0	0.041808	0.065789	0.095172
OV11G031540.1	up	0.756401	0.536367	0.245567	5.86989	0.689517	4.65572
OV11G037190.1	up	0.011236	0.041605	0.015563	0.208125	0.212889	0.644162
OV11G037940.1	up	0.010085	0.017756	0	0.44995	0.456503	1.02901
OV11G038420.1	up	0.197617	0.073523	0.037416	4.71847	10.8646	15.7848
OV11G038710.1	up	0.249266	0.078029	0.009938	0.759939	2.54354	8.226
OV12G001140.1	up	1.19603	0.764731	0.356597	1.84626	4.25029	1.17934
OV12G001500.1	up	0.043475	0.009591	0.033412	0.286576	0.111162	1.12758
OV12G001490.1	up	0.004299	0.002084	0.00309	0.123993	0.002513	0.56643
OV12G006000.1	up	1.31424	5.24178	4.06606	13.3059	11.4566	7.8873
OV12G006300.1	up	0.869707	1.20158	0.724345	2.91205	22.2172	26.2872
OV12G006870.1	up	2.98151	4.49806	2.44509	14.5193	19.5117	25.4113
OV12G007460.1	up	1.00231	0.193912	0.417469	13.9623	27.9571	24.6746
OV12G008380.1	up	0.085729	0.067431	0.082863	0.242267	1.09027	1.21441
OV12G011460.1	up	0.146478	0.099707	0.052633	0.344037	0.53325	0.634034
OV12G011830.1	up	0.022734	0.038055	0.02459	1.05597	0.593515	0.573427
OV12G012510.1	up	0	0	0.01072	0.439402	1.93927	0.275494
OV12G012870.1	up	0	0	0	0.454812	1.50237	1.76826
OV12G013200.1	up	0.009321	0	0.006083	0.050991	0.122241	0.597583
OV12G014380.1	up	2.23938	1.86372	1.70888	2.00654	8.01935	9.47891
OV12G015370.1	up	0.062471	0.117627	0.084726	0.474061	0.473543	0.485738
OV12G016010.1	up	0.034367	0.120929	0.027552	1.04247	1.25028	1.57526
OVunG012550.1	up	7.64982	8.85855	10.2014	17.0721	8.80751	12.3399
OV12G016400.1	up	0.045958	0.011936	0	0.897702	4.53044	4.50171
OV12G016550.1	up	3.15588	0.893041	1.08618	19.5998	20.161	8.33054
OV12G017300.1	up	0.196501	0.125893	0.089141	0.190751	1.47597	1.81075
OV12G017310.1	up	0.003598	0.008023	0.000155	0.099728	0.091611	0.04682
OV12G017790.1	up	1.18995	0.486733	0.475962	4.05845	2.35485	4.2532
OV12G017890.1	up	0.728101	1.15404	0.322643	2.82276	3.62046	2.10827
OV12G018220.1	up	0.356659	0.312282	0.206049	2.2167	3.74882	3.3455
OV12G018800.1	up	0	0	0	1.34796	0.887178	0.565246
OV12G019680.1	up	0.015879	0.008098	0	8.28752	5.8734	4.07528
OV12G019740.1	up	0	0.003033	0	1.31039	0.809575	0.573821
OV12G019930.1	up	0	0	0	0.685434	0.055812	0.077027
OV12G020040.1	up	0	0	0	0.181624	0.305779	0.341772
OV12G020360.2	up	0.029627	0	0	0.357276	4.88032	4.19996
OV12G020670.1	up	0.022066	0.10407	0.024235	1.83713	0.956807	0.787514
OV12G021090.1	up	0.036661	0.086225	0.036531	1.42061	0.161662	0.332281
OV12G021240.1	up	0	0.004353	0	1.54568	1.28373	1.51861
OV12G023100.2	up	5.18808	5.94411	7.5631	69.6812	29.8737	28.3312
OV12G023740.1	up	0.034322	0.013358	0.048532	0.694812	2.49429	1.88679
OV12G023970.1	up	0	0	0	0.061822	0.464976	0.333824
OV12G024150.1	up	0	0	0	0.244927	0.151968	0.265712
OV12G024270.1	up	3.3809	2.1835	3.08836	29.2013	26.1083	21.3826
OV12G024460.1	up	5.57299	14.5929	11.0455	14.6491	23.5788	20.3335
OV12G024740.1	up	0.002286	0	0.003764	0.016968	0.241905	0.159531
OV12G024790.1	up	0	0	0	2.05814	1.03633	1.67139
OV12G025290.2	up	1.97654	1.55001	2.8126	13.0719	15.8514	15.5347
OV12G025340.1	up	0	0	0.009408	12.6733	18.7943	16.5151
OV12G026370.1	up	0	0	0	0.058274	0.07887	0.068905
OV12G028070.1	up	0	0	0	1.80566	1.24464	1.0644
OV12G028350.1	up	0	0	0	3.24095	0.840431	0.725816
OV12G028650.1	up	1.37332	1.55839	0.111746	3.33554	4.87417	7.26781
OV12G028660.1	up	0.180029	0.632209	0.079516	2.76367	0.908272	2.00687
OV12G029480.1	up	0.064842	0.066911	0.065071	0.633419	0.651068	0.647713
OV12G029550.1	up	0.454465	0.302212	0.106334	2.55414	3.18376	2.36181
OV12G029670.1	up	0.01047	0	0.012379	7.60686	3.97644	1.45224
OV12G029980.1	up	0.303285	0.446257	0.089904	3.3949	0.9818	1.70684
OV12G031060.1	up	2.7193	5.76756	2.17646	9.32972	13.1409	22.0246
OV12G031440.1	up	0.008329	0.012899	0.005136	0.22819	0.4147	0.137248
OV12G031860.1	up	0	0.002898	0	0.693684	0.568649	0.003938
OV12G031930.1	up	0.006771	0	0.007251	2.37472	1.4785	1.78313
OV12G033030.1	up	0.049828	0.04045	0.01398	1.79723	3.64976	2.53099
OV12G033060.1	up	0.09015	0.187191	0.033407	1.27776	1.06011	2.03128
OV12G033150.1	up	0.333629	0.34729	0.206993	1.21947	1.91806	1.93291
OV12G033310.1	up	1.71745	3.22206	3.32864	8.33454	10.8486	8.34156
OV12G033590.1	up	0.43086	1.06632	0.140524	4.65624	6.40889	6.98351
OV12G033610.1	up	0.160066	0.570321	0.205275	3.06277	3.78227	3.99464
OV12G033660.1	up	0	0.001991	0.002468	0.072813	0.076675	0.263248
OV12G034470.1	up	1.59018	1.83193	2.27217	6.80476	8.51562	8.48876
OV12G035330.1	up	0	0.006498	0	0.160795	0.559995	0.342115
OV12G036870.1	up	0.019428	0.019684	0	1.45568	0.528291	0.02685
OV12G037320.1	up	0.177945	0.264445	0.386623	2.77635	2.43104	4.36085
OV12G037360.1	up	0	0	0	2.49045	2.68349	6.14978
OV12G038480.1	up	0.102539	0.243762	0.09115	0.60319	0.836766	6.28982
OV12G038540.1	up	22.8813	62.2013	57.5069	82.8976	78.7812	71.5212
OV12G039960.1	up	0.388603	0.981511	0.322447	6.33231	15.8794	6.16137
OV12G040020.1	up	0.008548	0	0.014376	0.252646	0.468934	0.225385
OVunG017780.1	up	0.328835	0.891727	0.022898	1.88929	11.9376	1.54944
OVunG017770.1	up	0.296119	0.735569	0.321927	1.79876	6.2546	2.67533
OVunG018580.2	up	0.212086	0.36026	0.338153	1.45568	6.04828	5.44591
OVunG018590.1	up	0.739273	2.64521	0.14667	4.87563	14.4832	11.8265
OVunG018610.1	up	0.625014	1.48486	0.528978	2.24026	5.90975	5.66426
OVunG018640.1	up	0.031496	0.043731	0.050463	0.312512	2.71103	1.76569
OVunG018670.1	up	0.107949	0.333259	0.045809	1.03029	4.37117	1.81749
OV05G037420.3	up	0.091285	0.248603	0.016194	0.829874	5.77753	2.94282
OV12G000340.1	up	0.461338	0.847046	0.844062	10.067	9.81758	16.3152
OV12G000270.1	up	0.097082	0.153849	0.085356	0.423491	0.806996	2.23542
OV12G000220.1	up	0.394732	0.628708	0.507066	1.89467	4.34069	2.9659
OV04G000160.1	up	0	0	0	0.873113	2.0714	0.676911
OV10G017000.1	up	0	0	0	1.88341	0.653532	0
OV10G001290.1	up	0.071175	0.142293	0.176011	0.852315	2.30024	1.70035
OV10G000630.1	up	0.02397	0.006678	0.021534	0.689277	0.152911	0.345135
OV03G005210.1	up	0.058326	0.072665	0.002712	0.327633	0.444158	0.285668
OV10G028330.1	up	0.01353	0.003811	0	0.217463	0.197767	0.19238
OV02G019090.1	up	2.32309	3.07377	3.46893	9.53332	9.74857	8.25073
OV02G019100.1	up	0.055185	0.01055	0	1.52858	0.430125	0.783893
OV08G015010.1	up	0.184482	0.306516	0.080882	0.346145	0.877874	1.65838
OV08G014970.1	up	0.148398	0.193556	0.057353	0.375794	0.692715	0.728697
OV08G014840.1	up	5.30635	3.7152	6.41217	3.62827	26.7612	28.5906
OV08G014800.1	up	0.006952	0	0	0.098731	0.009728	0.145372
OV07G035670.1	up	0.015198	0.01361	0	0.837555	0.859608	0.435301
OV07G035800.1	up	6.797	3.59093	4.36067	1.77672	4.40525	4.06203
OV07G036300.1	up	0	0	0	3.85247	1.53131	0.069362
OV07G041910.2	up	0.047392	0.119877	0.044066	0.085427	4.14912	6.35335
OV07G041780.1	up	0.685002	0.626574	0.923359	0.549013	3.18863	5.19551
OV07G041730.1	up	0.121577	0.473376	0.525159	0.247367	8.55486	10.1789
OV03G015440.1	up	0.000159	0	0	0.017439	0.185228	0.121219
OV03G015150.1	up	1.76068	1.40059	1.53129	3.64716	12.1111	5.59863
OV03G015100.1	up	1.67258	0.878026	0.478602	3.54683	14.0129	6.28443
OV07G019600.1	up	0.383204	0.275925	0	0.744996	0.874038	0.610898
OV07G020260.1	up	0.018812	0.023713	0	0.244187	0.405134	0.169923
OV01G016090.1	up	0.02721	0	0	0.027904	10.7602	14.3842
OV03G002550.1	up	0.113093	0.227468	0.242031	2.58892	0.488216	0.474722
OV03G002530.1	up	0.005049	0	0	0.717893	0.08509	0.305132
OV09G046410.1	up	0.871842	1.18375	0.397521	17.8908	5.04051	1.85122
OV09G046590.1	up	0.35067	0.701563	1.12994	3.49255	7.22046	3.2631
OV09G046650.1	up	0.431683	0.437885	0.333505	0.622615	1.05447	9.44634
OV04G039380.1	up	0.078237	0.170268	0.313436	0.862606	0.92003	2.00195
OV10G050440.2	up	1.39465	1.14901	0.908206	17.7169	4.28451	27.924
OV10G050450.1	up	0.523885	0.476406	0.448045	1.71303	1.24353	4.26664
OV10G025570.1	up	0.11689	0.273447	0.225794	1.90956	0.422529	0.822081
OV07G031920.1	up	0	0	0.000747	0	0.048488	0.101343
OV07G042180.1	up	0.015405	0.0195	0.008823	0.022515	0.183997	0.357424
OVunG018400.1	up	0	0	0	1.52023	0	0.320981
OV08G012190.1	up	0.007903	0.028236	0.005137	0.131978	0.311521	0.213054
OV03G012110.3	up	0.30376	0.251601	0.316137	1.26226	9.34144	4.1649
OV03G007680.1	up	0.17553	0.083587	0.036588	1.83279	4.5587	4.03722
OV03G007610.6	up	0	0	0	5.27718	9.07629	4.68707

## Sheet: Table S5
Table S5. Differentially expressed genes and their expression levels in OvLP and OvW petals of O. violaceus
Gene ID	Up or down	OvLP_1_R_FPKM	OvLP_2_R_FPKM	OvLP_3_R_FPKM	OvW_1_R_FPKM	OvW_2_R_FPKM	OvW_3_R_FPKM	OvP_1_R_FPKM	OvP_2_R_FPKM	OvP_3_R_FPKM
OV01G000250.1	up	0.444901	0.974436	0.483109	0.065419	0.080289	0	1.07082	1.18652	1.00449
OV01G002890.1	up	5.76658	4.98041	6.01976	0	0	0	5.48627	2.28344	2.94035
OV01G005230.1	up	0.040906	0.169019	0.217331	0	0.028827	0	0.070641	0.28019	0.335804
OV01G005370.1	up	4.41846	2.76075	4.02077	0.443018	0.166194	0.274155	11.774	12.1851	10.7824
OV01G006070.1	down	0.202091	0.131732	0.243311	0.551599	0.871253	1.01988	0.212631	0.126895	0.177777
OV01G006630.1	up	0.672019	0.80414	0.763287	0	0	0	0	0	0
OV01G006860.1	up	3.98313	4.5957	3.29714	1.10467	1.26114	0.250331	3.93836	5.28031	4.50117
OV01G007070.1	up	0.181001	0.248104	0.208848	0.350629	0.384052	0.376614	0.326399	0.117637	0.336066
OV01G007390.1	up	1.36594	1.52726	1.47003	0	0	0	3.44785	3.0324	2.58748
OV01G008130.1	up	20.1624	15.6004	14.0888	7.42251	5.88228	5.57035	8.49225	9.83898	10.0894
OV01G008270.2	up	6.56891	8.34381	8.29635	1.15986	0.750587	0.687139	24.3255	22.6613	24.183
OV01G009980.1	up	8.72554	7.47637	6.53467	1.8041	1.56321	1.0854	6.8787	4.80388	5.70625
OV01G010410.1	up	0.197039	0.27893	0.281847	0	0	0	0.225144	0.055002	0
OV01G013250.1	up	48.6385	43.644	43.2057	9.53947	5.64025	6.85766	67.5553	68.3922	73.3545
OV01G013460.1	up	4.0819	3.75198	3.94072	0	0	0.117749	5.18975	3.83523	6.12656
OV01G015700.1	down	1.06316	1.18554	1.35291	4.98974	3.41806	6.05711	0.096202	0.053929	0.072938
OV01G017150.1	up	0	0.077478	0.396049	0	0	0	0	0	0
OV01G020520.1	up	0.61041	0.4457	0.766803	0	0	0	0	0	0
OV01G020660.1	down	0.26547	0.123131	0.38308	1.21313	0.993002	0.588789	1.81662	1.6553	1.18212
OV01G021140.1	up	1.9649	1.51603	0.765501	0	0.134631	0	1.21156	2.00411	1.24249
OV01G021210.1	up	1.36384	0.966906	1.00999	0.254492	0.042702	0.061509	1.79809	1.92654	2.02914
OV01G024420.1	up	795.385	674.059	678.921	208.288	162.659	170.238	437.831	380.964	404.715
OV01G025280.1	down	0	0	0	0.221536	0.026607	0.403438	0	0	0
OV01G026530.1	down	0.323952	0.422459	0.102616	0.974881	1.4165	0.709637	0	0	0.214628
OV01G027050.2	down	1.00995	1.96136	1.34706	6.98326	4.42526	7.31689	3.654	4.26397	2.88261
OV01G027500.1	up	17.193	16.1794	21.8699	5.56354	4.78318	3.41953	16.2661	16.0249	18.1789
OV01G028850.1	down	0	0	0	0	0	0	0	0	0
OV01G031070.1	up	3.42151	2.81314	3.71129	0.330019	0.8161	0.880338	2.74379	3.88841	3.87561
OV01G031400.1	up	1.2083	0.845749	1.35915	0	0	0	2.7448	2.53684	1.12868
OV01G032160.1	up	5.43616	4.69493	4.23194	0.912141	1.2967	0.996722	4.62566	4.54758	5.14141
OV01G032250.1	up	1.86821	1.69054	1.42472	0	0	0	2.41131	2.21002	2.82299
OV01G033010.1	up	2.11293	4.08325	6.91291	0	0.58145	1.3035	6.47535	5.37207	1.02197
OV01G033330.1	up	1.7876	1.59141	2.00874	0.320566	0.366937	0.207428	2.58376	2.67794	2.84139
OV01G033480.1	up	8.80817	7.03648	6.45725	0.536152	0.768237	0.873701	14.3891	14.0633	14.9421
OV01G036820.1	down	0	0	0	6.28998	5.39546	3.45527	1.76578	2.05971	2.15344
OV01G037620.1	up	0.808805	0.794406	0.399769	0	0.114683	0.104606	0.698248	0.540042	0.467598
OV01G039830.1	up	1.17172	1.96329	0.742095	0.177963	0.28927	0.467435	0.623344	0.8665	0.877136
OV01G039850.2	up	125.136	123.264	143.872	20.9466	20.0916	15.9239	151.751	144.845	155.851
OV01G045340.1	up	1.5315	1.547	1.39313	0.680939	0.352577	0.275001	4.33773	4.8278	4.82036
OV01G047040.1	up	1.3317	2.0685	1.14926	0	0.205825	0	4.41984	5.05478	3.91948
OV02G002350.1	up	568.039	581.711	618.721	75.0818	59.6025	75.7448	598.239	676.073	695.211
OV02G002660.1	up	0.295696	0.415784	0.228595	0.049131	0.088089	0.022069	0.386148	0.519805	0.31938
OV02G003180.1	up	8.9916	6.56181	7.61834	2.29799	1.20137	2.84312	5.81031	5.53967	4.94354
OV02G003580.1	up	8.67448	9.26639	8.93357	1.41526	1.98778	1.39596	9.17416	7.93974	8.02643
OV02G003600.1	down	14.9516	16.4074	16.88	114.944	55.1722	94.2326	8.46575	8.43527	11.115
OV02G005150.1	up	5.27287	5.82718	4.65175	0	0.774413	0.688328	3.21089	2.73961	3.47063
OV02G006580.1	up	9.33771	11.6376	8.23325	1.52894	1.57796	1.12753	11.0308	10.4654	10.8962
OV02G007910.1	down	0	0.19554	0.231004	2.79476	3.04167	2.14545	0.374274	0.641665	0.37074
OV02G008500.1	down	1.80848	2.86808	2.89472	13.893	9.24904	7.20827	3.72161	2.62652	4.24823
OV02G011050.1	up	1.5447	2.97156	2.16797	0.868997	0.457633	0.229145	5.59719	5.40144	6.71657
OV02G011410.1	down	0	0	0.104944	17.5472	8.68297	17.1819	0.064819	0	0
OV02G012460.1	down	3.19993	2.0016	2.26036	5.74132	5.81571	10.1658	3.11077	1.64777	2.07576
OV02G012490.1	down	0.91879	1.18414	1.48377	5.32477	6.83281	5.71429	3.01517	3.17311	3.65066
OV02G014310.1	down	7.84286	10.7898	7.92711	34.8954	49.7083	34.4579	25.7396	23.0405	21.2768
OV02G014510.1	up	0.983551	1.93877	1.48344	0	0.215796	0.152079	1.75926	1.35571	2.08775
OV02G015880.1	up	2.04945	1.67448	1.92917	0	0	0	0.076353	0.039036	0.105098
OV02G017000.1	up	5.69465	6.25922	5.66071	0.704039	0.535469	0.772934	8.98915	10.1453	10.7794
OV02G019100.1	down	1.29679	0.951501	0.505525	4.79361	5.39788	3.67759	1.49991	1.48409	1.38826
OV02G019270.1	up	1.55691	2.31323	1.89074	0.227393	0.246983	0.322007	1.89369	1.41758	1.24261
OV02G019440.1	down	0.330575	0.565417	0.289187	1.62421	3.43373	1.07815	0	0	0
OV02G020370.1	down	2.61635	1.67648	1.237	10.2611	18.7525	7.18984	2.45639	3.31044	2.53663
OV02G021560.1	down	13.8722	18.5281	17.3595	27.1426	125.175	24.2583	41.8681	34.0917	31.1692
OV02G021580.1	up	2.75066	3.24889	3.09147	0.259981	0.343485	0.396583	2.30095	1.8922	2.17754
OV02G022250.1	up	7.52993	5.21801	5.09629	0.96364	1.53792	1.2957	9.06819	6.26347	6.65713
OV02G023850.1	up	0.9646	0.715944	0.802924	0	0.17025	0	1.05754	0.699879	0.813258
OV02G025250.1	up	0	0	0	0	0	0	0	0	0
OV02G025340.1	up	23.7256	24.2285	26.4271	7.91087	9.34798	4.93801	69.1939	58.1532	61.3234
OV02G027910.1	up	84.5096	82.021	81.904	22.9189	19.2239	19.9769	169.838	168.164	172.726
OV02G035710.1	up	0.291303	0.299849	0.414266	0	0	0	0.069367	0.099003	0.123917
OV03G002140.1	down	3.52004	3.10092	3.68934	28.739	27.8584	23.8211	22.956	23.1854	27.1756
OV03G002240.1	down	0	0	0	1.28792	1.10748	1.39742	0.202454	0.269109	0.280672
OV03G003370.1	down	0	0	0	0.651281	0.30472	0.646333	0.72676	0.313985	0.171374
OV03G005220.1	up	1.40727	1.60723	1.50368	0.478822	0.461048	0.412946	2.25616	2.17477	2.30863
OV03G009920.1	up	4.15888	3.35619	4.33819	0.923959	1.08199	1.12452	1.85754	1.76956	1.64094
OV03G010070.1	down	0.960928	1.78046	1.41076	5.35634	5.38252	4.00046	2.73196	1.42167	2.43646
OV03G012500.4	down	5.2147	2.78681	2.64079	35.8311	25.2878	27.8398	5.34818	4.40822	4.26958
OV03G014760.1	down	0	0	0	0.385459	0.48259	0.45266	0.54502	0.843839	0.652698
OV03G016600.1	up	0	0	0	0.022556	0	0	0	0	0
OV03G017280.1	up	21.0651	17.6631	12.0052	6.84955	5.22331	2.19333	39.7402	33.4619	24.1542
OV03G017870.1	down	0	0	0	0.469889	0	0.278408	0	0.019087	0
OV03G018500.1	down	0.551274	0.203766	0.066741	2.70312	2.34375	1.57778	1.89308	2.13005	1.57791
OV03G019130.1	up	0.226191	0.154004	0.122311	0	0	0	0	0	0
OV03G019240.1	up	6.88134	6.55367	4.61766	0	0.412234	0.334794	4.06636	5.92019	3.95084
OV03G021710.1	up	3.32915	4.82267	3.95199	0	0	0	1.17625	1.73476	1.83197
OV03G021870.1	down	0	0	0	0	0	0	0	0	0
OV03G024700.1	up	3.74669	2.44274	2.93519	0.473937	1.27196	0.130439	7.76522	8.04748	8.95884
OV03G024760.1	up	2.63594	2.92946	2.95894	0	0.085113	0.334878	2.97403	2.21692	1.81063
OV03G027520.1	up	4.76611	3.68267	3.80117	0.260449	0	0.151979	6.99206	5.47647	6.09175
OV03G027600.1	up	1.64273	2.83812	2.3319	0.260181	0.05026	0.022573	1.7319	1.7164	2.26809
OV03G028020.1	up	5.44521	5.58154	4.49726	0.214825	1.49305	0.663627	2.61417	2.25169	3.01378
OV03G029960.1	up	1.55024	2.02504	1.80826	0.376524	0.27071	0.243097	1.18207	1.43462	1.88669
OV03G032130.2	up	861.076	773.841	834.967	51.7782	43.2373	42.8713	977.242	1052.2	1101.39
OV03G032590.1	up	1.59722	2.1348	1.44816	0	0.313837	0.174452	0.720766	0.584322	0.698846
OV03G033180.1	up	2.2978	0	0	0	0	0	3.14581	0	3.22913
OV03G033190.1	up	1.21468	1.47994	0.999501	0.0952	0.327076	0	2.22629	1.73736	2.25379
OV03G033590.1	down	0	0.393735	0.087104	0.794439	1.21528	0.887883	0.461323	0.163627	0.539488
OV03G036580.1	down	42.7769	34.1842	32.3506	146.196	516.061	193.119	72.7252	57.3385	60.4424
OV03G036640.1	down	12.6982	7.59881	10.3753	50.6569	238.784	85.5394	84.2321	70.2881	91.4608
OV03G037730.1	down	1.22586	0.735305	2.08555	7.79228	8.25738	6.85893	3.79262	3.0417	3.55637
OV03G038600.1	up	7.38798	0	0	0	0	0	4.98576	3.62146	0
OV03G041900.1	up	1.00764	1.57588	1.50396	0.302	0.239219	0.390314	4.03496	4.26947	4.53207
OV03G043080.1	down	1.21746	0.850036	0.881418	3.8356	4.85164	4.38997	1.49908	2.39492	2.72989
OV03G044580.1	down	7.81402	9.17597	8.17016	36.9671	35.0582	31.1128	10.08	9.07478	10.0924
OV03G045190.1	down	8.31546	7.34697	8.14755	47.1033	24.7597	14.3077	11.7408	8.45465	11.8997
OV03G046630.1	down	0	0	0	0.774041	0	0.317238	0	0	0
OV03G046710.1	down	1.7113	0.695998	0.521913	4.94039	4.1303	2.92905	1.21957	0.628615	0.506126
OV03G047520.1	up	9.62336	9.82549	9.6703	1.94608	1.72196	1.19438	8.45572	7.42174	7.74533
OV04G000050.1	up	0.248767	0.456737	0.579183	0	0	0	0	0	0
OV04G000090.1	up	0.501826	0.617439	1.09869	0	0	0	2.36227	1.6389	1.76818
OV04G000750.1	down	1.47401	0.999531	1.17817	6.23461	5.86593	6.69125	1.27987	2.19208	1.88005
OV04G001400.1	up	2.99461	2.37285	2.85421	0	0	0	0.525582	0.989993	0.786213
OV04G001410.1	up	3.18856	3.64647	3.8557	0	0	0	1.71083	1.87307	1.17163
OV04G003540.1	down	100.517	112.068	103.503	291.103	713.913	288.551	197.985	197.349	194.95
OV04G003550.1	down	1.93097	1.86215	1.87218	14.8554	10.6395	13.1692	3.68908	4.5387	4.40169
OV04G003660.1	down	0.608397	0	0.328571	2.61284	2.79579	2.6017	4.82235	6.24597	5.57748
OV04G006680.1	up	1.40096	0.833733	0.984287	0	0	0	8.38731	5.36323	5.31991
OV04G006790.1	down	26.2126	17.6044	20.0404	251.635	214.653	198.935	15.8303	13.575	16.0479
OV04G009480.1	down	0.007232	0	0	0.642728	0.710775	0.617532	0.031898	0.020318	0.064661
OV04G009630.1	up	4.48378	4.62543	6.27982	0	0	0	0	0	0
OV04G013550.1	down	85.5714	74.0038	64.7044	1657.18	1270.34	1529.37	180.702	168.119	155.837
OV04G014050.1	up	0.07925	0.145802	0.198209	0.381313	0	0	0	0	0.14161
OV04G014610.1	up	0.524692	0.978349	0.638728	0	0	0	0.31524	0.273351	0.612798
OV04G016140.1	up	3.91791	3.92206	2.92577	1.65209	1.19829	2.1281	4.72253	4.0847	4.3422
OV04G016300.1	up	1.53428	1.65581	1.19365	0	0	0	0	0	0
OV04G016600.1	up	16.7226	15.6196	15.5053	3.72501	2.36321	2.9195	16.9679	12.2266	13.1689
OV04G016690.1	up	10.5337	8.55135	10.0102	0	0	0	6.75116	7.60195	5.11027
OV04G016810.1	up	0.960441	1.89115	2.18115	0	0	0	0.360207	0.463891	0.398894
OV04G016970.1	down	21.1332	18.0837	16.2277	101.544	74.0271	69.9547	6.12118	7.0546	6.44028
OV04G017120.1	down	0.273401	0.481891	0.357699	2.54258	1.63714	2.44726	0.327429	0.438465	0.193822
OV04G017320.1	down	0.046526	0.053245	0.039764	1.85506	2.43179	1.97448	1.2679	0.739916	0.871209
OV04G017740.1	up	40.2633	35.5404	35.7317	20.3852	16.5696	17.5664	39.0152	39.4375	37.3246
OV04G019660.1	up	0.850227	1.84037	1.45723	0	0	0	0	0.633704	0
OV04G021070.1	up	8.00338	7.85534	9.30629	0.983218	1.28682	1.00331	9.42939	6.80867	7.59386
OV04G022740.1	up	28.9543	25.8192	27.1504	7.73072	9.66759	6.58927	9.08157	8.71932	10.0049
OV04G023630.1	up	0.506551	0.374469	0.51397	0.165177	0.193712	0.102247	1.07008	0.904836	1.21983
OV04G024060.1	up	1.73416	2.23219	2.3474	0.326725	1.09089	0.368098	3.71488	2.9051	3.15608
OV04G024220.1	down	14.6151	15.6432	11.9308	74.7399	74.7397	70.8252	16.5376	13.157	17.6846
OV04G024350.1	up	4.16462	4.65162	5.06212	0	0.159625	0.134557	3.14915	2.84406	3.87677
OV04G025630.1	up	0.964667	0.985834	1.22573	0	0.025881	0.145951	2.20708	2.5645	1.92917
OV04G028120.1	up	3.67985	3.9757	4.09185	0.348391	1.03213	0.594603	5.87558	6.73309	6.28506
OV04G028660.1	up	0.680581	0.544777	0.663906	0.413967	0.512063	0.222531	0.498284	0.757406	0.527561
OV04G030440.1	up	0.835376	1.1812	1.01105	0	0	0	4.31918	4.13667	3.90871
OV04G030940.1	down	0	0	0	2.61058	3.55602	2.9242	1.26984	1.2429	0.767484
OV04G035200.1	down	0	0	0	0	0	0	0	0	0
OV04G038290.1	up	2.22137	2.57611	2.51842	0.786551	0.74212	0.597414	3.89832	4.0305	4.83613
OV04G038570.1	up	0.376592	0.336113	0.418526	0	0	0	0.535427	0.503698	0.532245
OV05G000530.1	down	0	0	0.056255	0	0	0	0.114362	0	0
OV05G002390.1	up	1.14258	1.2228	0.669635	0.314079	0.210077	0.404947	4.43729	4.88435	5.19248
OV05G004440.1	down	0	0	0	0.744334	1.0095	0.872134	0	0	0
OV05G005090.3	down	0.413439	0.772936	0.457441	0.817013	2.03965	0.864186	0.801606	0.982013	0.714725
OV05G006220.1	up	99.5778	92.2095	101.683	15.3735	11.4388	14.9163	113.518	116.301	112.861
OV05G006960.1	up	3.7372	2.90142	2.51223	0	0	0	12.835	12.2317	11.932
OV05G007290.1	up	44.6778	43.6019	40.4679	8.34953	8.77604	8.52744	24.8749	24.3803	27.9373
OV05G007310.1	down	0	0.263729	0	6.53397	5.50611	8.9188	0	0	0
OV05G007510.1	up	1.24064	1.28138	0.714654	0.144816	0	0	1.54408	1.71591	2.03203
OV05G007630.1	up	1.00008	1.06317	1.41586	0	0	0	0.390078	0.196185	0.087489
OV05G008070.1	down	0.193104	0.073309	0.171207	1.189	0.972147	0.960194	0.249767	0.25787	0.263845
OV05G009840.1	up	0	0	0	0	0	0	0	0	0
OV05G009860.1	up	0	0	0	0	0	0	0	0	0
OV05G010280.1	down	0	0	0	0	0	0	0	0	0
OV05G010340.1	up	13.8384	19.6057	23.1007	0.727208	0.937496	0.770906	14.8436	14.2534	14.0855
OV05G010350.1	up	7.09745	5.52416	4.54049	0.238262	0.587024	0.446645	4.91701	4.48063	4.51832
OV05G010690.1	down	0.798854	0.422537	0.676743	3.92393	5.47599	3.7283	0.191124	0.541528	0.802326
OV05G012040.1	up	0	0.02195	0.030748	0	0	0	0.083189	0.035668	0
OV05G012870.1	up	2.26463	2.52346	1.91769	0	0	0	0	0	0
OV05G013210.1	up	1.99101	2.74671	2.50224	1.09067	0.794989	1.12147	4.03629	3.3535	5.44848
OV05G013420.1	up	5.3522	5.52183	5.74949	1.28006	0.884161	1.59325	10.0943	10.1389	11.0886
OV05G017330.1	up	2.50686	2.54125	1.37013	0.18507	0.21686	0.440056	2.1923	3.11052	2.67345
OV05G017750.1	up	372.1	363.187	405.614	110.741	84.8951	101.262	476.893	541.939	571.473
OV05G017980.1	down	0.834803	0.748243	0.695108	0.80738	0.637217	0.394257	1.83378	2.2299	1.28455
OV05G024970.1	up	0.367247	0.344961	0.486912	0.701576	0.35405	0	2.10378	1.81839	2.16248
OV05G025910.1	up	14.0117	13.4542	15.7	3.84931	3.43935	3.10705	37.3312	38.3897	37.7782
OV05G026280.1	up	0.30157	0.213903	0	0	0	0	0.126844	0.205119	0.169334
OV05G026630.1	down	4.81773	10.7308	6.55665	33.122	28.747	36.0123	0.777107	0.81364	1.44378
OV05G028990.1	up	1.94589	2.81871	2.72201	0.633383	0.468949	0.69346	4.56554	5.10945	5.47299
OV05G029530.1	down	2.51316	2.94768	3.8097	20.4813	13.8911	18.6242	7.90453	7.61654	8.76758
OV05G030120.1	up	1.39128	1.54945	2.09375	0.334507	0.251755	0.493804	2.34585	2.6282	1.91339
OV05G030470.1	down	12.2819	12.7651	10.0094	30.7605	34.5237	21.8653	16.1341	14.6674	12.7711
OV05G030860.1	up	7.4745	6.54856	6.33692	2.08565	1.58631	2.26403	6.14247	4.84243	6.11254
OV05G030910.1	up	1.78012	1.69178	2.21558	0	0	0.376604	1.32483	1.65816	0.808052
OV05G031440.1	up	0.442215	0.404906	0.491772	0	0	0	0.48459	0.69047	0.390357
OV05G031540.1	down	0.476113	0.214925	0.234003	1.31795	2.69678	1.50033	0	0	0
OV05G032620.1	up	1.90936	2.21024	1.91436	0.259924	0.303974	0.213161	1.4828	1.45231	1.54546
OV05G032960.1	up	1.89073	1.37663	1.45255	0.263659	0.258517	0	1.69165	1.41592	1.57805
OV05G035060.1	up	0.522343	0.360864	0.478004	0	0.019891	0	0.314954	0.617673	0.386138
OV05G036250.1	up	8.32136	9.16245	7.57163	1.726	1.38857	1.29981	7.56125	6.61954	5.67501
OV05G037700.1	up	10.856	6.54611	6.54887	1.63924	1.41535	0.663356	10.5162	7.2267	7.59854
OV05G039670.1	up	0	0.090675	0	0.028771	0	0	0.080102	0	0
OV05G040390.1	up	12.3981	9.54248	13.5875	0	0.074844	0	18.7467	18.8993	15.7298
OV06G001190.1	up	2.66052	2.38971	1.67673	0.395023	0.753757	0.515816	2.50162	2.88488	1.92902
OV06G001340.1	up	1.23056	1.80008	1.34999	1.25195	1.26941	1.25516	2.77847	2.90727	3.24576
OV06G001590.1	up	1.30878	0.862157	1.82004	0.232959	0.167285	0	0.791198	0.553573	0.268337
OV06G002410.1	up	3.94246	4.35875	6.29969	0	0	0	5.80649	5.67059	6.11107
OV06G003570.1	up	4.37547	4.77805	4.97296	0.532146	0.877827	1.53212	4.32859	3.3852	4.21543
OV06G003970.1	up	4.59614	5.06168	5.49944	0.811899	1.56427	0.992995	5.37399	4.67742	5.10808
OV06G004600.1	down	0.927103	0.708488	0.947801	5.31887	4.28505	3.73066	2.47547	2.06401	1.49103
OV06G005470.1	up	33.7388	32.5847	30.0632	5.98092	4.56045	4.81361	37.0894	39.4857	35.8749
OV06G005820.1	up	8.73998	8.1218	5.44678	2.14934	1.86587	1.93498	3.9747	3.82414	4.66413
OV06G006070.1	up	0.173159	0.160566	0.086107	0	0	0	0.040308	0.072146	0.181646
OV06G007260.1	down	0	0.075649	0.132687	2.76884	3.1917	2.42378	0	0	0
OV06G008390.1	up	1.33676	1.47601	1.46892	0	0	0	0.116499	0.216489	0.20154
OV06G009110.1	down	0	0	0.098669	2.93428	3.00825	1.86309	0	0.06344	0
OV06G009230.1	up	2.43063	2.58519	2.26999	0.182512	0	0	2.41757	2.80368	2.80245
OV06G009600.1	up	2.82874	3.14116	2.77636	0.156637	0.160482	0.095457	4.4974	4.62397	4.05333
OV06G010310.1	up	0.406278	0.819809	0.566785	0	0	0	1.19836	1.10816	1.50359
OV06G010450.1	down	0.965463	0.957206	0.42616	2.12238	1.82566	1.40305	2.54296	3.19415	3.79053
OV06G010790.1	up	0.642988	0.892025	1.01827	0.350778	0.150094	0.296793	0.954441	0.930174	1.35743
OV06G010940.1	down	0	0	0.225471	1.13891	2.50787	0.236625	0	0	0
OV06G011870.1	up	0	0	0	0.132248	0	0	0	0	0
OV06G015510.1	down	0.082714	0.214369	0.113567	1.07586	0.644415	0.928358	0.174568	0.093327	0.137062
OV06G017210.1	down	2.07781	3.7352	0.502685	20.1077	2.33103	22.2731	14.6159	9.08563	13.2909
OV06G017320.1	up	3.74144	2.47409	1.99342	0.561845	1.07505	0.685991	6.0157	5.54138	5.16603
OV06G020940.1	up	4.23954	4.3524	4.44897	0.48724	0.348461	0.482593	3.52901	3.99894	3.48129
OV06G021680.1	up	0.216682	0.872692	0.512785	0.329859	0	0	1.86468	1.19708	1.18009
OV06G022350.1	up	2.40482	1.42498	1.3053	0	0	0	0	0	0
OV06G023440.1	down	0	0	0	1.69757	1.37464	1.98493	0	0	0
OV06G023610.1	up	2.15904	2.65155	2.32005	0	0	0.057334	0	0.749115	0.396363
OV06G023620.1	up	7.22863	8.01276	7.92702	0.20014	0	0	0	0	0
OV06G024600.1	up	1.86875	2.78029	3.40162	0.587667	0.844289	0.716843	3.09259	2.5775	3.69448
OV06G024740.1	down	4.06683	4.00537	3.98027	20.3643	17.1925	21.5171	6.59653	6.21745	7.64127
OV06G025370.1	down	126.274	94.2958	86.4139	488.711	378.819	403.138	135.75	103.162	105.088
OV06G025870.1	down	0	0	0	0	0	0	0	0	0
OV06G025930.1	down	0	0	0	1.18251	1.70812	0.51029	0	0	0
OV06G028460.1	down	4.89279	4.68393	4.43861	16.8497	18.1882	20.0287	15.3337	13.7703	17.2815
OV06G028710.1	up	6.6076	8.42855	7.52467	0	0	0	8.14376	8.03865	8.09249
OV06G031410.1	up	0.770959	1.88358	1.05498	0	0	0	1.68177	1.49448	1.58345
OV06G032520.1	down	0	0	0	2.98346	3.19375	1.98825	4.63109	4.21576	3.89428
OV06G036460.1	up	0.816853	1.32647	0.674347	0	0	0	7.68241	6.228	5.99247
OV06G037680.1	down	0.472065	0.274961	0.187005	3.17554	3.53118	3.30794	2.68175	2.1615	1.62501
OV06G038650.1	down	0.634858	1.11966	1.3259	11.0538	9.37275	2.85207	1.05335	1.1185	0.700676
OV06G038790.1	up	1.18484	0.758172	1.16897	0	0.153335	0	2.54638	3.24464	2.73717
OV06G040380.1	up	0.059102	0.268458	0.270822	0	0	0	0.510235	0.387626	0.113807
OV06G041020.1	down	0.091769	0.026778	0.095812	0.982904	1.04289	0.811048	0.335005	0.140137	0.47941
OV06G042270.1	up	4.66754	4.05124	1.97771	0.884463	0.661353	0.865832	3.4262	5.17892	4.0374
OV06G042910.1	down	0.305712	0.60906	0.461053	2.06823	2.80348	1.64247	1.75384	2.41584	2.34236
OV06G044150.1	up	14.3527	12.9772	12.9281	2.56503	2.11915	2.82105	10.4738	8.02309	9.59839
OV06G044190.1	up	3.32951	3.07891	3.33958	0	0	0.0688	7.82676	6.33542	5.65532
OV06G045520.1	up	1.9385	2.99548	1.9674	0.105926	0.215133	0.206099	1.89155	2.11337	1.28281
OV06G045850.1	up	3.7092	4.51409	2.9246	0	0	0	4.87248	3.03041	4.16702
OV06G045930.1	up	0	0	0	0	0	0	0	0	0
OV06G047130.1	down	0	0	0.054958	2.23858	1.6726	1.62058	0.50915	1.01382	0.720348
OV06G047440.1	up	17.3245	15.296	11.8882	3.58148	3.17232	4.23792	22.7156	19.6971	17.0012
OV06G048010.1	down	12.5484	11.5944	9.70667	57.6382	89.213	56.797	12.6996	11.0112	9.21359
OV06G048250.1	down	11.647	11.6391	11.9477	42.2676	43.576	49.6341	12.0486	11.5049	12.5333
OV07G001360.1	down	0	0.11968	0	3.45685	3.07935	3.22293	18.5351	15.9969	12.816
OV07G001850.1	down	0.411416	0.683047	0.504421	9.2135	9.58788	7.35078	3.75632	2.84741	2.90249
OV07G005420.1	down	0.196812	0.154022	0	8.15006	7.11634	6.59762	1.89402	2.21431	0.894741
OV07G006150.1	up	0.369002	0.271697	0.239721	0	0	0	1.43309	1.1035	1.38056
OV07G006200.1	up	5.58294	6.97276	6.00967	1.36356	1.04512	0.85388	11.5554	12.4323	13.1437
OV07G006260.1	up	0	0.770683	0.483342	0	0	0	0.299657	0.513997	0.462172
OV07G008100.1	down	1.03165	0.979416	1.17624	3.31612	2.86302	1.82851	2.17267	1.91539	1.47291
OV07G008190.1	up	3.43649	2.64145	2.28424	0.548976	0.243274	0.199642	7.8758	10.4373	8.10225
OV07G008730.1	down	0.594681	0.367096	0.576945	2.44916	1.84647	1.58557	2.37531	2.04709	2.72852
OV07G009160.1	down	517.185	439.054	430.133	2225.12	2182.03	2035.14	536.729	475.31	492.692
OV07G009950.1	up	3.8744	3.05496	4.60127	0	0.060427	0.10982	29.2727	31.3072	30.9868
OV07G012670.1	up	3.80409	6.73699	7.12253	1.32863	0.826286	1.15292	4.07589	3.79791	3.99239
OV07G013640.1	down	8.66577	7.98434	7.13437	39.7472	24.6591	18.3646	13.7165	10.7671	12.1533
OV07G013720.1	up	32.3935	33.2332	29.9728	5.98699	7.51838	6.57606	23.0349	24.2619	20.5855
OV07G014910.1	up	2.7979	1.70608	1.72683	0	0.138198	0.211996	1.1362	1.24782	1.03737
OV07G014960.1	down	1.35004	1.56666	1.05599	8.7296	5.37391	5.34157	0	0	0
OV07G015030.1	up	9.15052	6.64574	3.96497	0.139083	0.666284	0.043692	0	0	0.097662
OV07G015260.1	down	3.46864	2.32925	1.96965	15.6102	13.9614	9.86824	10.2986	9.35329	10.5632
OV07G016300.1	up	3.27682	2.91079	3.29238	1.11758	0.817124	0.836409	3.74077	4.22821	3.51481
OV07G016550.1	up	42.0733	41.2285	42.3677	8.79871	6.12051	8.59318	80.98	84.2696	96.8918
OV07G017040.1	up	0	0	0	0	0	0	0	0	0
OV07G018160.1	up	1.02342	0.331607	1.57099	0	0	0	0.748729	0.619013	0.608585
OV07G018610.1	up	6.0518	6.08246	6.18713	1.41669	1.30669	0.884362	22.7805	19.7698	20.8699
OV07G023590.1	down	0.845375	1.1669	1.82695	4.76484	5.25332	6.42524	1.21256	0.473419	1.18309
OV07G024820.1	up	5.2054	4.49746	5.55001	1.07373	0.735558	1.14159	7.96078	7.86037	8.03249
OV07G025090.1	up	1.49532	1.12008	1.82879	0.194269	0.209153	0.253231	3.11401	3.94297	4.30272
OV07G025250.1	down	0.048731	0.115032	0	0.627135	0.514871	0.505701	0.435633	0.487924	0.462569
OV07G025750.1	down	0	0	0	1.22492	1.46107	1.09521	0	0	0
OV07G026040.1	up	0.598482	1.38078	0.852107	0	0	0	0	0	0
OV07G026930.1	up	2.28837	2.20595	2.12581	0	0.564521	0.782827	4.3697	3.62932	1.92301
OV07G028560.1	down	2.2053	1.38043	1.08863	6.25721	7.59568	7.66651	1.01066	0.860112	0.388162
OV07G028590.1	down	0	0.291129	0.218974	2.62791	2.01986	1.91933	0	0	0
OV07G029670.1	up	18.1304	18.6014	18.1139	0	0	0	46.2543	40.3174	44.9298
OV07G031800.1	up	5.87178	5.12735	7.81323	0.173409	0	0.0993	20.0502	17.7888	16.5543
OV07G031820.1	up	1.56368	1.6164	1.53397	0	0	0	1.55915	1.46944	1.1525
OV07G034370.1	up	2.76065	1.85216	3.42629	0.849616	1.0682	0.470128	2.53361	2.50719	1.45897
OV07G034410.1	down	0	0	0	0.810891	1.27736	1.22806	0.182691	0.18143	0
OV07G034490.1	up	1.4374	1.0455	0.903365	0	0	0	2.60178	1.15013	1.29962
OV07G035120.1	down	0	0	0	0	0	0	0	0	0
OV07G039150.1	up	5.42724	4.80463	4.82972	2.22366	0.376995	1.27625	4.91313	4.57937	4.73818
OV07G039540.1	up	7.7508	6.6729	6.53186	0	0	0	3.0659	1.23017	2.25002
OV07G043400.1	up	6.19697	7.87001	7.14835	0	0	0	0	0.199346	0
OV07G043640.1	up	0	0.237824	0.264397	0	0	0	0.288025	0.321835	0.346017
OV08G003280.1	up	1.49128	1.91629	2.00939	0.463774	0.522187	0.565066	0.702598	0.494133	0.949767
OV08G003780.1	down	0	0	0	0.955251	2.55967	0.838709	0	0	0
OV08G005890.1	up	0.720196	1.24724	0.921947	0	0	0	1.54822	2.14661	0.800653
OV08G009700.1	down	0.042551	0	0.188059	1.03928	0.574064	0.3325	0.38411	0.528426	0.363889
OV08G011380.1	down	1.07528	1.19689	1.15679	6.49432	5.37785	5.74543	9.5755	8.83646	8.43459
OV08G014270.1	up	3.79315	4.43596	4.34643	2.69067	1.51876	1.67525	3.64605	4.05472	3.50128
OV08G014750.1	up	0	0	0	0	0	0	0	0	0
OV08G014950.1	up	91.2867	80.6148	72.9735	12.8648	14.6036	11.0114	32.7027	29.3961	31.7016
OV08G015480.1	down	1.84578	1.92495	2.6296	13.6417	11.3989	11.4442	3.71353	3.31486	4.25773
OV08G016110.1	up	0.885994	1.05366	0.892613	0.148154	0.190345	0.135067	0.032244	0.307911	0.167264
OV08G016810.1	up	1.2978	1.52835	1.7509	1.88797	0.318926	0.498016	1.1905	2.83434	2.97755
OV08G017190.1	up	6.12009	6.97157	7.48098	0.958015	0.915989	0.5377	7.58943	7.35887	8.05754
OV08G017230.1	down	1.05332	0.563073	0.576321	3.93915	2.87087	3.45648	2.87888	2.382	2.44041
OV08G017580.1	down	0.075222	0.01543	0.035172	0.946198	0.496961	0.546842	0	0.013355	0
OV08G018720.1	up	7.79497	5.36811	5.80878	1.84573	0.433268	0.900781	11.3303	11.5197	11.6255
OV08G022150.1	up	2.93825	2.68234	2.08288	0.421804	0	0.33178	3.7587	3.0512	3.69123
OV08G024060.1	down	0	0	0	0.679775	0.794132	0.531059	0	0.185466	0.101023
OV08G024180.1	down	0.138956	0.094366	0.34537	0.870839	0.721849	0.731513	0.363132	0.752728	1.03116
OV08G025290.1	up	9.78654	13.9956	13.2137	2.41761	0.406929	0.704265	14.3934	15.5501	15.1534
OV08G025410.2	up	7.45115	10.7374	10.395	0	0.010804	0	9.96955	11.8418	11.4505
OV08G026190.1	down	0.214577	0.249238	0.08366	0.923145	1.35335	1.3932	0.176261	0.294774	0.488294
OV08G026410.1	up	63.2981	46.7112	38.8904	33.3318	20.7837	29.6804	28.2902	25.6849	23.5558
OV08G028290.1	up	1.35482	1.44533	1.65762	0.100582	0.184152	0.120275	6.25765	5.599	6.45842
OV08G029070.1	up	1.27263	1.52613	1.11138	0.675698	0.510848	0.452948	4.34934	3.48462	4.0793
OV08G029420.1	up	1.48404	0.889028	1.41075	0.716289	0.482991	0.316141	3.20406	2.10994	2.25493
OV08G029570.1	up	0.782327	0.866269	1.75861	0.228219	0.073411	0.422183	1.79426	2.43232	2.40443
OV08G030680.1	down	11.084	8.80745	10.1609	74.8243	57.9284	59.974	4.46328	2.84346	5.12536
OV08G031890.1	up	0.495617	0.176929	0.310077	0.031811	0	0	0.694408	0.883583	0.515834
OV08G032820.1	up	46.9796	30.7219	35.573	7.45424	9.75285	4.32851	35.3691	27.4499	29.8709
OV08G033450.1	up	9.25015	7.4545	10.6324	1.63314	0.930596	0.458543	8.20508	6.83029	5.99802
OV08G033730.1	up	1.47531	2.08498	1.78239	0.384097	0.454813	0.334725	2.08695	2.19625	1.90806
OV08G033780.1	down	1.09866	1.47387	1.7758	21.845	19.6361	18.2393	7.7809	8.82198	9.3675
OV08G034080.1	down	0	0	0	5.23162	0.132033	1.27812	0.305324	0.156848	0.218355
OV08G034310.1	up	0.370549	0.503466	0.719802	0	0	0	1.46468	1.3361	1.32908
OV08G034320.1	up	3.17558	3.7591	4.29014	0	0	0	6.60632	5.83198	5.01702
OV08G034370.1	up	2.48842	2.36738	3.1991	0	0	0	3.89252	4.25555	4.22016
OV08G034380.1	up	0.505584	0.40484	0.579225	0	0	0	1.44447	1.26491	0.971304
OV08G034400.1	up	0.445492	1.60775	1.18619	0	0	0	4.44105	5.2797	4.01387
OV08G034740.1	up	0.302719	0.321871	0.25531	0	0	0.061584	0.437757	0.61628	0.486298
OV08G034760.1	up	4.10018	3.8517	3.72872	0.653731	0.741234	1.61861	5.05056	4.52568	5.30114
OV08G037550.1	up	2.86406	3.07315	2.05899	0.504664	0.323839	0.694589	1.67589	1.87796	1.89655
OV08G037640.1	up	1.34068	1.12238	1.41856	0.219681	0.587826	0.312602	0.247454	0	0.514521
OV08G039610.1	up	2.8585	3.80761	2.84101	0	0.138759	0	8.21745	6.65774	6.80836
OV08G040120.1	up	43.732	38.3063	41.3121	5.46789	4.61154	3.49676	22.7254	20.9766	25.4174
OV08G040600.1	up	4.53164	4.92244	4.47683	0.489025	0.685242	1.12099	2.2683	3.03086	3.20711
OV08G041280.1	up	2.37058	1.8926	2.63555	0.613562	0.552445	0.658774	2.22337	1.26394	1.28771
OV09G001070.1	down	2.7994	2.53584	2.58469	29.5029	20.9365	27.4902	0	0	0
OV09G001230.1	up	0.926734	1.17078	0.927667	0	0	0	2.43705	2.07577	2.1065
OV09G003810.1	up	1.43551	1.41443	1.03057	0	0	0	2.69988	1.98655	2.33831
OV09G005060.1	down	2.18158	1.73636	1.10828	14.0228	13.5895	11.2498	1.43172	1.44463	1.57235
OV09G005890.1	up	0.829122	1.62961	1.76979	0	0	0	0.908405	0.993585	0.68773
OV09G005970.1	down	8.00713	9.18784	11.2661	39.2677	32.7118	37.1678	30.4057	28.9438	29.2226
OV09G007680.1	up	1.90226	1.35443	2.23502	0.432056	0.743462	0.41708	2.22785	1.83295	1.2849
OV09G008040.1	down	11.8474	11.4648	11.7049	62.7422	51.809	60.6275	11.7637	11.918	11.6929
OV09G008690.1	up	0	0	0	4.42858	0	2.10415	9.42328	0	0
OV09G008810.1	up	2.55838	2.30982	2.53066	0	0	0	1.37003	1.3215	1.39009
OV09G011130.3	down	6.52729	5.74071	6.70125	25.5582	28.9512	18.2234	4.16022	4.48961	3.7823
OV09G011410.1	up	25.4653	25.2581	24.9661	2.80955	5.49564	3.72257	18.7377	19.4608	16.3077
OV09G011680.1	up	0.314582	0.336059	0.528153	0	0	0	0.509182	0.482324	0.518862
OV09G012270.1	down	0.249069	0.490904	0.344769	0.960403	1.03386	0.973655	0.642622	0.423607	0.538592
OV09G012430.1	down	0.961052	0.491757	0.497162	4.5647	3.97962	4.15213	1.53461	0.932559	1.14964
OV09G013200.1	up	319.065	320.544	341.42	70.5323	66.2367	73.2279	464.018	501.759	523.331
OV09G014380.1	up	0.097016	0.287404	0.371454	0	0	0	0.112945	0.286519	0.192957
OV09G016980.1	up	40.862	22.9884	25.7017	15.9146	12.4511	24.9697	23.3643	21.848	41.8098
OV09G017480.1	up	10.2164	8.71893	7.50863	0.713018	0	1.27561	11.3794	7.508	6.97205
OV09G018180.1	up	40.4557	46.6643	45.3814	0.720176	0.322348	0.240248	1.30544	1.31664	0.616595
OV09G018410.1	up	3.98783	2.72612	3.83271	0.178399	0.207782	0.110443	5.7194	5.2958	6.88002
OV09G019150.1	up	0.168101	0.302122	0.062067	0	0	0	0.141441	0.052992	0.21269
OV09G019520.1	down	1.07921	1.78921	1.60406	10.4107	9.04835	12.5664	2.8769	2.64782	3.42329
OV09G024660.1	down	0	0	0	0.960877	2.5529	1.24115	0	0	0
OV09G024700.1	down	0.656503	0.595292	0.424784	5.36521	4.26083	4.10923	0.767412	0.905644	0.888981
OV09G026490.1	up	0	0.034965	0.064789	0	0	0	0	0	0
OV09G028720.1	down	1.46074	0.88569	0.431748	8.4762	7.45825	5.41894	4.77445	4.91147	4.56471
OV09G030540.1	up	6.95628	7.75158	6.64403	1.11933	0.680739	0.226372	10.4243	10.6063	6.9657
OV09G031140.1	down	0.631356	0.571191	0.828273	6.6385	7.90807	6.71655	1.42753	1.79911	0.723192
OV09G032210.1	down	3.01334	2.8487	2.98684	10.7781	9.36494	10.7873	5.1022	3.98392	5.61116
OV09G033440.1	up	7.96985	8.72884	6.95513	0.974316	0.792238	0.867706	4.07028	2.95916	3.76212
OV09G033810.1	up	8.63241	7.05858	7.88228	0	0	0	10.8774	8.80537	8.89968
OV09G034070.1	up	2.2353	2.39141	2.73011	0.21238	0.363761	0.432662	10.3541	10.962	10.7503
OV09G034750.1	up	36.0529	38.95	34.7437	0	0	0	31.9804	27.2851	29.8057
OV09G035430.1	down	0	0	0	0.521941	0.845259	0.433375	0.632971	0.415764	0.672636
OV09G035560.1	down	0	0	0.178388	3.52137	4.63598	2.32359	2.12746	1.43418	2.96333
OV09G035590.1	down	0.177375	0	0	0.934016	1.34691	0.796139	0.493949	0.235523	0.874354
OV09G035680.1	down	0.06762	0.04585	0.020459	0.424749	0.661761	0.398219	0.083076	0.024849	0.091612
OV09G037310.1	up	59.7469	56.7495	58.5684	18.0366	17.2617	11.0424	131.882	114.086	115.097
OV09G038650.1	up	2.02888	2.97641	1.22181	1.20453	0.476532	0.417561	0.738886	1.005	1.08906
OV09G038740.1	up	85.1985	82.3525	84.0302	0	0.085241	0	10.1814	8.24504	13.9189
OV09G039200.1	up	0.293956	0.310386	0.388697	0	0.091644	0	2.08589	2.08788	1.91939
OV09G039550.1	down	0.120135	0.177993	0.102804	0.986611	0.849988	0.835066	0.264514	0.29259	0.467513
OV09G039580.1	down	0.441793	0.891953	0.669024	4.15879	6.42647	5.07279	1.47238	1.58855	1.20686
OV09G040580.1	up	0.826157	0.76782	0.965464	0	0	0	5.40599	6.02883	0
OV09G040970.1	up	23.2685	20.6242	15.5799	16.2523	14.1409	15.079	18.6697	19.3346	20.8382
OV09G043430.1	down	0	0	0	0	0	0	2.43559	1.72364	2.01293
OV09G043610.1	down	0	0.412446	0.072389	3.02878	0.585938	2.38871	0.487972	0.480985	0.967906
OV09G046560.1	down	0	0	0	0.172014	0.153508	0	0	0	0
OV09G046890.1	down	1.96019	2.03579	1.67456	5.79233	5.01639	5.51739	2.13305	1.97365	1.73842
OV09G047110.1	down	1.10947	0.691118	0.793138	2.45277	14.674	4.59848	2.01167	2.00581	1.45526
OV10G000690.1	down	0.99506	0.921333	1.16477	5.53726	4.43011	3.78222	1.19125	1.45244	1.18347
OV10G001190.1	up	18.055	20.4602	20.4099	4.39328	3.21351	2.85138	23.5904	26.0105	22.4589
OV10G002070.1	up	1.32246	1.7031	1.28163	0.864002	0.633434	0.517625	8.78267	7.72362	8.6958
OV10G004560.1	up	0.104183	0.027305	0.115747	0	0	0	0	0	0
OV10G006720.1	up	0.77654	1.02007	1.5589	0.199176	0.065152	0.147889	2.70906	3.06004	2.42808
OV10G008390.1	up	23.0859	19.6613	28.3932	0	0	0	16.0877	16.2966	16.6828
OV10G011000.1	down	0	0	0.101291	0.863557	0.408466	0.358895	0.248887	0.144719	0.260674
OV10G011090.1	up	3.25866	1.60386	1.36263	0	0	0	2.52271	2.92046	2.18619
OV10G011890.1	up	14.5871	6.98884	10.3328	1.69249	0	1.95078	2.72216	6.95469	5.07575
OV10G013490.1	up	0	0.39495	0.45154	0	0	0	4.70505	5.11419	4.78918
OV10G014640.1	up	5.78071	5.44128	6.8721	0	0	0	2.79024	3.10095	2.89859
OV10G015470.3	up	46.8873	58.7205	44.8417	11.2518	12.2993	13.5231	41.2002	52.9966	41.0009
OV10G016500.1	down	0	0.261633	0.520927	3.07309	4.54861	3.32265	0	0.11254	0
OV10G017150.1	down	0	0	0	0	0	0.871262	0	0	0
OV10G017350.1	up	1.68418	1.61521	1.91413	0.858742	0.445718	0.395751	8.4155	10.3971	10.339
OV10G017640.1	up	1.92688	1.37101	0.87869	0	0	0	0.804026	1.19382	0.819238
OV10G017790.1	down	0.5506	0.437293	0.346522	1.01022	1.50481	0.959154	0.494419	0.593401	0.645194
OV10G018820.1	up	0.468541	0.704364	0.706609	0	0	0	0.211934	0.109861	0
OV10G023530.1	down	2.49944	0.589113	1.14374	21.782	22.8079	20.5318	0	0	0
OV10G027520.1	up	1.45124	1.66192	0.974743	0	0	0	0	0	0
OV10G028330.1	up	0.781605	0.521769	0.557576	0	0	0	1.19517	0.899366	0.9339
OV10G028690.1	down	0	0.327731	0.177903	1.16737	0.887503	0.654948	0.734937	0.747176	0.655197
OV10G028860.1	up	1.23293	1.25296	1.79158	0.264333	0.305282	0.331372	2.58834	2.89877	2.91168
OV10G031550.1	down	1.7473	2.04461	1.9816	7.02783	7.4001	6.66786	0.896829	1.03098	1.18443
OV10G032620.1	up	54.7527	44.831	37.43	23.7834	21.0108	17.9003	39.9874	37.9433	31.4033
OV10G033800.1	up	5.7872	8.36354	9.72138	1.45253	1.88903	1.90934	10.6948	9.91769	8.49878
OV10G034140.1	up	3.15933	2.95559	3.01649	0.129679	0.097116	0.139455	3.4442	3.36451	3.79013
OV10G034450.1	up	1.25509	1.72202	1.37038	0	0	0	4.70178	2.51966	1.82011
OV10G035450.2	up	1.90955	2.9297	2.49594	0	0	0	2.30571	2.01793	1.98314
OV10G035750.1	up	1.15406	0.886252	0.67302	0.329585	0.334575	0.143174	0.968697	1.23273	0.694433
OV10G037850.1	down	0.401627	0.511719	0.367297	4.69424	3.73204	4.23596	9.2729	8.93537	8.66142
OV10G038680.1	up	7.40406	6.5931	6.99509	6.18168	3.4654	1.35551	1.79951	1.33116	0.566687
OV10G039130.1	up	0.670052	0.547046	0.712098	0	0	0	2.76679	3.36893	2.57791
OV10G039680.1	down	0.743928	0.383943	0.387429	4.13692	3.31005	4.89024	1.51199	1.08393	1.32779
OV10G039730.1	up	4.72762	6.04499	6.0242	1.80216	0.794829	2.26416	10.1439	9.45086	8.7597
OV10G040660.1	up	2.82253	3.81375	3.84321	0.890684	0.876287	1.2034	4.2972	4.34021	4.28582
OV10G042340.1	down	4.28612	3.27473	4.37504	6.98876	7.47211	4.85702	3.46087	2.91502	2.41754
OV10G043260.1	down	0.837203	1.09628	0.902408	1.95557	2.72427	1.99394	0.842456	1.30703	1.16934
OV10G044420.1	down	0.60179	0.460763	0	2.13717	3.51798	1.57868	0	0.672022	0.246442
OV10G045090.1	down	0	0	0	0	0	0	0.451302	0.355408	0.291164
OV10G045230.1	down	2.67563	2.64089	3.17221	15.155	12.4423	15.3915	6.91828	6.18712	6.39496
OV10G045280.1	down	2.34494	2.06862	1.26379	10.1447	9.53918	10.2635	1.346	1.56548	1.17717
OV10G045620.1	up	0	44.689	39.5598	11.7269	12.053	9.74823	50.5074	54.4841	50.5112
OV10G046630.1	up	1.65697	2.09414	1.8575	0	0	0.295805	4.26367	3.96358	3.81596
OV10G046660.1	down	0	0	0	0	0	0	0	0	0
OV10G046670.1	down	2.12721	2.03858	1.92787	7.7044	9.3605	7.67025	2.84116	2.31006	2.42932
OV10G048170.1	up	2.25413	3.33289	2.22744	1.8355	0.966739	0.687218	3.27399	2.4785	2.0877
OV10G050300.1	up	0.362644	0.137826	0	0	0	0	0	0	0.288534
OV11G002210.1	up	1.48632	1.20201	1.33021	0	0.279332	0.174433	1.13838	1.12366	1.9914
OV11G002220.1	up	0.963243	0.807229	1.32287	0	0	0	0.510298	0.700296	1.07133
OV11G002800.1	up	0.395355	0.536967	0.700732	0.021926	0.036458	0	0.674382	0.98118	1.02122
OV11G004560.1	up	1.68161	0.731179	1.04093	0	0	0	1.68638	1.22418	0.822302
OV11G005560.1	up	0.5439	0.764616	0.837656	0	0	0	0.257503	0.219238	0.435417
OV11G005570.1	up	0.551073	0.631977	0.823014	0	0	0	0.292306	0.29235	0.234962
OV11G007410.1	down	4.65681	6.10662	5.65185	22.4812	22.8157	21.8136	5.67445	4.68038	5.63294
OV11G008990.2	up	2.53137	3.44968	4.29871	0.127193	0	0.439789	7.06712	5.38568	5.20502
OV11G011140.1	up	4.39969	6.05601	6.09688	0.65913	0.295841	0.414569	1.56502	1.94522	1.3383
OV11G011370.1	down	3.08974	3.97195	3.81634	17.882	12.4996	15.8799	8.58214	8.96897	8.16617
OV11G011500.1	down	115.583	99.3316	91.1228	542.869	453.957	553.319	239.422	209.687	206.964
OV11G012850.1	up	1.85593	1.7362	1.52072	0.322028	0	0	1.4376	2.00305	2.0563
OV11G013120.1	up	0	0	0	0	0	0	0	0	0
OV11G013480.1	down	3.06594	1.68768	2.0611	10.2002	9.62564	8.38471	2.31261	2.45628	1.31545
OV11G013730.1	up	0.960087	0.686522	0.750028	0	0	0	0	0	0
OV11G014880.1	up	0.220399	0.231439	0.212995	0.180817	0.178123	0.227942	0.137481	0.226794	0.277372
OV11G015830.1	down	0	0	0	0.34067	0.287602	0.293872	0.125262	0.28018	0.047213
OV11G017210.1	down	1.022	0.908466	1.02451	9.15237	8.19906	6.8762	5.46729	4.39079	5.6584
OV11G018700.1	up	0.073962	0	0.054173	0	0	0.048898	0	0.092739	0.144361
OV11G019930.1	up	9.55609	10.6452	10.9196	0.806017	1.19083	0.92344	5.12858	4.56404	5.55459
OV11G021580.1	up	2.55564	1.77034	2.30118	0.644684	0.477833	0.273986	3.00586	2.25387	2.36054
OV11G021660.1	up	1.26292	1.2197	0.9567	0	0.315946	0.419665	1.26033	1.18518	0.850342
OV11G021900.1	up	0.25661	0.622286	0.609612	0	0	0	0	0	0
OV11G021920.1	up	256.523	302.69	349.685	14.9469	15.2471	23.6239	435.689	412.119	447.626
OV11G021970.1	up	10.9664	11.1816	15.1401	1.49668	1.30433	1.0819	6.68977	7.44383	6.79256
OV11G024440.1	down	0	0	0	0	0	0	0	0	0
OV11G024520.1	up	0	0	0	0.157235	0.063691	0	0	0	0
OV11G024930.1	down	58.8694	53.6648	51.9882	259.009	180.842	322.748	100.29	123.331	103.982
OV11G026720.1	down	1.86187	1.32197	1.0831	4.75134	4.5612	2.97191	2.51135	4.38293	3.60148
OV11G027290.1	up	4.11359	4.39443	5.41699	0.986687	1.04615	0.75916	2.43735	2.15125	2.12588
OV11G027530.1	down	0.365737	0.089117	0.058797	1.71204	3.36166	1.2829	0.337206	0.44442	0.49178
OV11G029340.1	up	1.23683	1.65613	2.14455	0.40608	0.31185	0.125398	1.78355	1.54949	1.4891
OV11G030880.1	up	1.27799	1.21579	1.12739	0	0	0	0	0	0
OV11G030970.1	down	1.25172	0.62408	1.15867	8.60315	7.01326	6.66277	0	0.629941	0
OV11G031540.1	up	2.91934	2.71893	3.01716	0	0	0.177736	3.83955	2.9462	3.74971
OV11G033830.1	up	0.508877	0.517809	0.70866	0	0	0	0.439337	0.564162	0.218906
OV11G034940.1	down	0.29039	0.334568	0	3.24269	2.35024	2.55938	0.547615	0.511501	0.102515
OV11G035480.1	down	1.10316	3.74828	2.27048	4.74964	6.61886	17.997	1.22825	3.42217	1.81079
OV11G035580.1	up	1.17538	1.88122	1.24773	0	0	0	0	0	0.215263
OV11G036460.1	up	1.52633	1.2189	1.13102	0.152115	0	0.143581	4.95001	4.1619	4.28157
OV11G037010.1	up	1.02936	1.57662	1.07366	0.643412	0.039089	0.12817	0.307362	0.347542	0.160112
OV11G038160.1	up	1.9491	1.06244	1.58191	0	0	0	0	0	0
OV11G038770.1	up	50.4899	42.2458	43.6024	13.9057	14.5732	11.1623	37.9198	31.8614	35.2093
OV11G039310.1	up	1.17489	1.83439	1.24044	1.15744	0	0.632177	1.55265	2.00901	1.71785
OV12G000770.1	up	0	0.353888	0	0	0	0	0.161052	0.086589	0.483348
OV12G000800.1	down	0	0	0	0	0	0	0	0	0
OV12G001660.1	up	1.66262	2.26366	2.331	0	0	0	0.679192	0.618351	0.832522
OV12G003630.1	up	2.5367	1.84254	3.34437	0	0	0	0.904482	2.76076	0.347949
OV12G003860.1	up	28.1253	18.4719	18.7404	1.38147	1.01672	0.991346	0.529011	0.910675	0.357152
OV12G004550.1	up	0.607327	0.50329	0.810673	0	0	0	0	0	0
OV12G008620.1	down	0	0.26635	0.05589	0.81593	0.467084	0.631173	0.335333	0.200581	0.313977
OV12G011400.1	up	3.29948	3.58684	4.0793	0	0.13864	0	2.06852	2.23919	2.73497
OV12G012680.1	up	0.871522	1.34958	0.84827	0.371131	0.582896	0.429854	0.797742	0.75524	0.834572
OV12G013070.1	up	4.48907	2.85041	3.22885	1.82141	1.31415	1.1946	2.59937	1.48899	2.5812
OV12G014170.1	down	0.546335	0.8833	1.21269	2.43565	3.4788	2.47192	0.567359	0.267541	0.514068
OV12G015140.2	up	4.49197	3.55213	3.4238	0.635723	0.483608	1.07799	2.90095	3.27316	3.65089
OV12G015190.2	up	2.86425	3.56469	3.36271	1.39314	0.467495	0.792477	4.73071	4.10097	3.43385
OV12G016630.1	down	0.545195	0.68596	0.720318	5.5319	2.88497	4.2406	0.873943	1.29679	1.18259
OV12G017790.1	up	2.84393	1.70977	2.07998	0	0	0	1.15161	2.19591	1.85442
OV12G019750.1	up	1.58191	1.40186	1.23549	0	0	0	0.247382	0.358996	0.183179
OV12G020990.2	up	3.14654	2.70273	2.59375	0.52158	0.830835	0.070111	2.27447	1.84119	2.85149
OV12G021340.1	up	12.2144	11.3732	11.0746	3.31959	2.81595	3.04759	1.79276	1.79673	1.49735
OV12G021720.1	up	0.502403	0.25937	0.270061	0	0	0.044797	0.787991	0.533497	0.564605
OV12G022080.1	down	2.31882	1.6382	2.10139	15.4602	12.0654	17.4988	2.08894	2.56521	2.48172
OV12G023050.1	up	0	0	0	0	0	0.043963	0	0	0
OV12G023140.1	down	0	0	0	2.2195	4.13187	1.75381	0	0	0.059839
OV12G024480.1	up	56.4571	48.9969	58.7057	6.50099	7.41553	3.55427	54.2608	69.761	60.3185
OV12G028720.1	down	0	0.033389	0.109564	0.048083	0	0.065333	0	0.092514	0.067871
OV12G028870.1	down	3.46474	3.30085	3.28762	22.7437	19.5597	18.5499	2.77586	3.09794	3.40946
OV12G028910.1	down	0.480992	0.274402	0.497822	3.32465	3.31067	2.57865	0.56226	0.90259	0.895767
OV12G030770.1	up	0.874778	1.25329	1.48677	0.445957	0.307983	0.084229	4.16537	3.74784	5.01587
OV12G031570.1	up	269.916	285.741	332.139	67.3189	56.4822	70.7794	437.693	458.592	510.82
OV12G031860.1	up	1.1372	0.771616	1.20253	0.324496	0	0	0.787572	1.01226	0.74735
OV12G031980.1	up	9.29854	9.37882	8.49858	2.23343	2.78942	0.995706	6.95019	4.4326	5.63031
OV12G032180.1	up	13.3446	16.9164	13.9659	5.39058	10.8772	5.28781	6.75688	7.82269	6.43243
OV12G035130.1	up	4.10739	5.64085	6.48099	0	0	0	4.013	4.94798	6.07034
OV12G036390.1	up	0.469174	0.767973	0.692728	0	0	0	0.333559	0.122994	0.411603
OV12G037200.1	up	0	0	0	0	0	0	0	0	0
OV12G037320.1	up	0.66916	0.301046	0.393815	0.324879	0.287714	0	0.17316	0.137355	0.632876
OV12G040880.1	up	3.37556	3.97639	2.35262	0	0.723926	0.198346	0.679004	1.29442	1.08109
OV12G041040.1	up	1.63983	2.51733	2.26134	0.564222	0.442222	0.739923	0.946132	1.37711	1.19721
OV12G041090.1	up	6.8123	7.58127	5.68085	1.7671	2.21991	1.20622	9.22762	8.71188	11.0968

## Sheet: Table S6
Table S6. Differentially expressed genes and their expression levels in OvP and OvW petals of O. violaceus
Gene ID	Up or down	OvLP_1_R_FPKM	OvLP_2_R_FPKM	OvLP_3_R_FPKM	OvW_1_R_FPKM	OvW_2_R_FPKM	OvW_3_R_FPKM	OvP_1_R_FPKM	OvP_2_R_FPKM	OvP_3_R_FPKM
OV01G000250.1	up	0.444901	0.974436	0.483109	0.065419	0.080289	0	1.07082	1.18652	1.00449
OV01G001580.1	up	0	0.329644	0	0	0.118069	0	1.0985	0.608153	0.876372
OV01G001620.1	down	1.5195	1.89946	1.46237	1.15343	1.60985	1.78553	0.04787	0	0
OV01G002040.3	down	0.620046	0.934333	0.6767	1.26716	1.38336	1.62987	0.459213	0.528974	0.382369
OV01G002330.1	up	0	0.175328	0.055861	0	0	0	0.483767	0.625697	0.369515
OV01G002550.1	up	5.7423	6.06124	4.80233	4.25421	3.49677	4.46363	14.6016	9.0371	9.56017
OV01G002890.1	up	5.76658	4.98041	6.01976	0	0	0	5.48627	2.28344	2.94035
OV01G002930.1	up	0.200097	0.250745	0.113441	0	0.127276	0.091088	0.344899	0.290718	0.665076
OV01G003810.1	down	1.25903	1.55098	1.6224	1.55942	2.3036	1.96818	0.185475	0.248503	0.269734
OV01G003880.1	down	1.16198	2.00303	1.81117	5.0805	3.70361	3.12848	0.430871	0.465952	0.391641
OV01G004750.1	down	1.10764	0.782423	1.15659	2.13046	2.00165	2.35286	0.265682	0.684171	0.308172
OV01G005010.1	down	22.6781	19.8713	13.0123	34.7827	31.817	27.07	8.06957	6.57595	5.56811
OV01G005230.1	up	0.040906	0.169019	0.217331	0	0.028827	0	0.070641	0.28019	0.335804
OV01G005370.1	up	4.41846	2.76075	4.02077	0.443018	0.166194	0.274155	11.774	12.1851	10.7824
OV01G006070.1	down	0.202091	0.131732	0.243311	0.551599	0.871253	1.01988	0.212631	0.126895	0.177777
OV01G006860.1	up	3.98313	4.5957	3.29714	1.10467	1.26114	0.250331	3.93836	5.28031	4.50117
OV01G007070.1	up	0.181001	0.248104	0.208848	0.350629	0.384052	0.376614	0.326399	0.117637	0.336066
OV01G007130.1	down	0.594358	0.758578	0.766565	1.22356	1.9984	0.761413	0.217472	0.194257	0.213156
OV01G007390.1	up	1.36594	1.52726	1.47003	0	0	0	3.44785	3.0324	2.58748
OV01G007680.1	down	7.07833	7.58232	5.07708	7.3945	10.2793	6.58821	3.27161	1.92756	1.18145
OV01G008060.3	up	0.757271	0.979128	0.475179	0.120474	0.145401	0.425624	3.49334	2.55113	5.35691
OV01G008270.2	up	6.56891	8.34381	8.29635	1.15986	0.750587	0.687139	24.3255	22.6613	24.183
OV01G008430.1	down	8.86287	10.3424	0	16.0983	0	0	0	0	0
OV01G009800.1	down	10.4429	12.1006	10.8996	14.3173	20.8658	13.7462	1.29038	2.01939	1.9419
OV01G009980.1	up	8.72554	7.47637	6.53467	1.8041	1.56321	1.0854	6.8787	4.80388	5.70625
OV01G010340.1	up	12.4758	12.2256	13.7668	3.11324	3.2231	3.21823	22.0861	25.4726	26.9069
OV01G010590.1	down	33.8577	26.1501	23.8712	90.0106	78.6113	72.1412	19.764	16.1663	13.3637
OV01G011930.1	down	0.960457	0.940055	1.67097	1.97761	2.2489	1.323	0.380161	0.680863	0.195538
OV01G012430.1	up	0	0	0	0	0	0	4.39815	3.90017	4.20742
OV01G013250.1	up	48.6385	43.644	43.2057	9.53947	5.64025	6.85766	67.5553	68.3922	73.3545
OV01G013460.1	up	4.0819	3.75198	3.94072	0	0	0.117749	5.18975	3.83523	6.12656
OV01G013650.2	up	5.99459	6.07802	6.40617	4.99221	3.95241	4.67795	27.2716	21.1321	23.2327
OV01G014320.1	up	0.114254	0	0.081335	0.076292	0	0	0.065195	0	0
OV01G015380.1	down	1.15051	2.1163	1.09494	4.36782	4.82487	3.4737	1.13023	0.627711	0.869851
OV01G015540.1	up	1.92832	1.77719	1.4943	1.90775	1.40939	1.06831	11.261	8.71607	9.65272
OV01G015700.1	down	1.06316	1.18554	1.35291	4.98974	3.41806	6.05711	0.096202	0.053929	0.072938
OV01G017400.1	down	0	0	0	0	0	0	0	0	0
OV01G017480.1	down	0.704191	0.628607	0.463386	1.67135	0.622798	0.619073	0	0.175538	0.173767
OV01G019540.1	up	3.33966	4.54308	4.70398	2.49853	2.32051	1.34593	8.47083	8.50833	9.22734
OV01G020100.1	up	0.304735	0.246689	0.153016	0.341578	0.145191	0.34567	1.61568	1.64265	1.95718
OV01G021050.1	up	0	0	0.144791	0	0	0	0	0	0
OV01G021140.1	up	1.9649	1.51603	0.765501	0	0.134631	0	1.21156	2.00411	1.24249
OV01G021210.1	up	1.36384	0.966906	1.00999	0.254492	0.042702	0.061509	1.79809	1.92654	2.02914
OV01G025060.1	up	0.175919	0.189511	0.294784	0	0.036499	0	0.443688	0.349753	0.323493
OV01G025280.1	down	0	0	0	0.221536	0.026607	0.403438	0	0	0
OV01G025310.1	up	0.713519	0.689343	0.625023	0.543647	0.611431	0.69429	2.35943	2.44018	2.54399
OV01G026150.1	up	481.606	488.931	536.676	184.723	155.902	180.444	673.323	745.626	792.239
OV01G026530.1	down	0.323952	0.422459	0.102616	0.974881	1.4165	0.709637	0	0	0.214628
OV01G027500.1	up	17.193	16.1794	21.8699	5.56354	4.78318	3.41953	16.2661	16.0249	18.1789
OV01G028850.1	down	0	0	0	0	0	0	0	0	0
OV01G029370.1	up	3.72798	3.72266	3.04778	3.30759	3.15031	3.42404	13.076	11.1877	12.2224
OV01G029460.1	down	7.94151	8.24516	5.70174	14.4721	15.3438	15.669	3.81256	3.23558	3.7585
OV01G030090.1	down	3.20516	3.12964	3.42007	3.35678	3.44216	3.31298	1.75825	1.35951	0.86431
OV01G030380.1	up	0	0.019126	0	0.075442	0.223318	0.11684	0.166669	0.279642	0.208117
OV01G030590.1	down	0.136831	0.338287	0.434119	2.87426	1.68649	0.795342	0.459339	0.253871	0.519976
OV01G030750.1	down	0.166815	0.104159	0.215891	1.46165	1.32363	0.967215	0.159782	0	0.12759
OV01G031040.1	up	0.975885	0.665858	0.845729	0.128356	0	0.149279	2.53153	1.81834	1.94841
OV01G031070.1	up	3.42151	2.81314	3.71129	0.330019	0.8161	0.880338	2.74379	3.88841	3.87561
OV01G031400.1	up	1.2083	0.845749	1.35915	0	0	0	2.7448	2.53684	1.12868
OV01G032160.1	up	5.43616	4.69493	4.23194	0.912141	1.2967	0.996722	4.62566	4.54758	5.14141
OV01G032250.1	up	1.86821	1.69054	1.42472	0	0	0	2.41131	2.21002	2.82299
OV01G032440.1	up	0.248501	0.512137	0	0	0.100486	0	4.11752	3.53659	5.33795
OV01G033000.1	up	0.9433	0.772448	0.774715	0.462144	0.540982	0.648325	2.15731	1.01267	2.16667
OV01G033010.1	up	2.11293	4.08325	6.91291	0	0.58145	1.3035	6.47535	5.37207	1.02197
OV01G033030.1	down	11.2076	7.60591	5.26812	9.35226	12.6679	4.89718	2.74494	1.66741	1.44668
OV01G033120.1	up	2.66924	2.061	2.18045	0.716609	0.757756	1.21622	4.17224	4.463	5.1498
OV01G033140.1	down	355.653	318.647	367.423	631.382	586.453	568.202	159.19	157.275	155.049
OV01G033330.1	up	1.7876	1.59141	2.00874	0.320566	0.366937	0.207428	2.58376	2.67794	2.84139
OV01G033470.1	up	1.78573	1.328	1.51586	0.704249	0.341321	0.193541	2.3772	2.26137	1.30293
OV01G033480.1	up	8.80817	7.03648	6.45725	0.536152	0.768237	0.873701	14.3891	14.0633	14.9421
OV01G033510.1	up	1.16939	1.35119	1.02968	1.80394	1.24297	1.28509	10.1503	11.4181	8.54992
OV01G033990.1	up	2.22124	0.791508	1.66313	0.930373	0.350371	0.731401	5.323	8.04487	6.5519
OV01G035030.1	down	8.32277	7.57675	7.37781	22.1448	24.6732	24.0378	4.4047	2.95272	3.22643
OV01G035140.1	down	16.2237	16.3879	18.5862	42.6934	45.8419	64.6708	7.59467	7.03832	7.78996
OV01G036220.1	down	11.2845	11.3976	11.3887	37.0454	30.117	32.5531	8.91221	7.95865	8.77172
OV01G036590.1	up	1.01473	1.0657	0.797286	0.368484	0.151533	0.16442	1.74399	1.69445	1.5127
OV01G037410.1	down	4.78343	5.27161	3.71771	6.74595	3.44474	3.48305	1.03402	1.53871	1.09821
OV01G037620.1	up	0.808805	0.794406	0.399769	0	0.114683	0.104606	0.698248	0.540042	0.467598
OV01G038410.1	up	0.180885	0.149721	0.111864	0.170215	0.126929	0.143145	0.511697	0.957723	0.745849
OV01G039170.1	up	0.405427	0.464741	1.1298	0.274445	0.27594	0.306879	3.42044	3.59357	3.79512
OV01G039830.1	up	1.17172	1.96329	0.742095	0.177963	0.28927	0.467435	0.623344	0.8665	0.877136
OV01G039850.2	up	125.136	123.264	143.872	20.9466	20.0916	15.9239	151.751	144.845	155.851
OV01G039990.1	down	45.1588	35.5934	28.9016	89.3853	90.0645	93.3974	22.0809	16.2683	18.9242
OV01G040440.1	up	0.331777	0.527837	0.453431	0.330652	0.205605	0.387444	1.23917	1.32619	1.45963
OV01G040540.1	up	3.82475	4.41219	4.24615	3.42218	3.0209	2.95218	5.73473	5.9623	5.87645
OV01G042250.1	down	10.4295	11.3436	8.03299	16.7834	22.2815	15.0981	2.35184	1.7934	4.52667
OV01G042620.1	down	9.57026	10.421	12.8253	28.0038	34.7508	30.631	5.00124	5.04679	7.92584
OV01G042640.1	down	125.614	92.0052	86.2259	106.94	149.777	110.473	52.5747	32.4052	31.3697
OV01G043170.1	up	1.18046	1.1799	1.29827	0.290973	0.237412	0.366603	1.68933	1.63633	2.01233
OV01G043240.1	up	4.48284	4.72395	5.48108	2.50108	2.11027	3.74889	11.2361	12.5768	14.9876
OV01G043780.1	down	11.9297	12.6275	9.74448	9.00845	6.13172	5.7317	2.71181	0.933156	0.623568
OV01G044410.2	up	2.1355	1.60478	2.58403	0.980438	0.871514	0.884275	5.16946	5.50015	5.841
OV01G044760.1	down	276.416	136.582	118.43	208.65	239.461	152.24	52.2428	57.2986	40.4276
OV01G045290.1	down	18.2287	12.2551	11.2685	28.2531	23.2168	17.2601	3.77836	3.25034	2.9332
OV01G045340.1	up	1.5315	1.547	1.39313	0.680939	0.352577	0.275001	4.33773	4.8278	4.82036
OV01G046060.1	down	3.17091	2.72221	2.26132	4.29547	3.48806	4.34884	0.745863	0.773876	0.58651
OV01G046170.1	down	20.5462	15.3534	9.70932	22.6939	21.0418	18.3219	4.72049	7.17302	5.485
OV01G046630.1	up	3.07371	1.40578	1.79864	6.08486	3.4317	1.84912	6.55396	2.82227	3.84066
OV01G047030.1	up	0.48825	1.19347	0.611617	0	0	0	1.71229	1.73827	1.33312
OV01G047040.1	up	1.3317	2.0685	1.14926	0	0.205825	0	4.41984	5.05478	3.91948
OV02G001160.1	down	4.02597	3.92816	2.95825	5.18645	7.54948	3.68857	1.61821	0.825731	1.20012
OV02G002270.1	down	1.07756	1.74941	0.972625	2.29058	2.28849	1.7376	0.335772	0.67197	0.670927
OV02G002350.1	up	568.039	581.711	618.721	75.0818	59.6025	75.7448	598.239	676.073	695.211
OV02G002660.1	up	0.295696	0.415784	0.228595	0.049131	0.088089	0.022069	0.386148	0.519805	0.31938
OV02G002700.1	up	0.231037	0.502469	0.484128	0.154555	0.184633	0.279848	1.022	0.995076	0.902631
OV02G003210.1	up	14.9851	14.5481	14.6711	11.1955	9.41024	8.70613	37.6019	37.5892	40.0294
OV02G003370.1	down	0.865972	1.63343	1.51614	8.30314	6.07319	6.00048	1.57056	1.83575	2.58499
OV02G003580.1	up	8.67448	9.26639	8.93357	1.41526	1.98778	1.39596	9.17416	7.93974	8.02643
OV02G003600.1	down	14.9516	16.4074	16.88	114.944	55.1722	94.2326	8.46575	8.43527	11.115
OV02G005150.1	up	5.27287	5.82718	4.65175	0	0.774413	0.688328	3.21089	2.73961	3.47063
OV02G005680.1	down	1.16116	1.25833	1.24513	2.79323	2.98071	3.45799	0.424707	0.420701	0.119985
OV02G006580.1	up	9.33771	11.6376	8.23325	1.52894	1.57796	1.12753	11.0308	10.4654	10.8962
OV02G007910.1	down	0	0.19554	0.231004	2.79476	3.04167	2.14545	0.374274	0.641665	0.37074
OV02G008010.1	up	710.226	656.813	782.558	293.227	216.489	287.046	1015.48	1086.18	1172.69
OV02G009640.1	up	3.02618	2.88053	2.53071	1.86454	1.39008	1.15317	9.44813	9.56069	9.58487
OV02G009670.1	up	0.675663	0.427034	0.469793	0.077608	0	0.042927	16.0114	13.4516	11.2378
OV02G009830.1	up	608.545	487.072	373.31	161.511	177.518	173.765	1328.4	1218.06	1138.89
OV02G010760.3	up	0.415817	1.19819	0.766945	0	0.273336	0.097765	4.51641	3.59159	3.35671
OV02G010780.1	up	201.304	185.6	201.459	58.4525	41.1147	54.6036	200.495	213.422	229.23
OV02G010940.1	up	1.60643	2.12829	1.34075	1.82386	1.93082	1.57436	3.99719	3.85867	3.8879
OV02G011050.1	up	1.5447	2.97156	2.16797	0.868997	0.457633	0.229145	5.59719	5.40144	6.71657
OV02G011260.1	down	1.20097	1.72069	1.74035	1.48525	1.29729	1.43358	0.224915	0.417363	0.359154
OV02G011410.1	down	0	0	0.104944	17.5472	8.68297	17.1819	0.064819	0	0
OV02G011610.2	up	34.1885	35.2117	35.8632	25.9942	22.8263	24.813	106.468	101.958	102.933
OV02G011660.1	down	20.977	18.2112	18.0644	34.8983	30.3112	20.0632	13.213	9.58969	13.1956
OV02G011720.1	down	34.7791	27.557	25.6992	28.4617	24.3886	21.1271	16.6295	9.06162	9.5713
OV02G014510.1	up	0.983551	1.93877	1.48344	0	0.215796	0.152079	1.75926	1.35571	2.08775
OV02G015100.1	up	32.7062	29.1121	30.5804	10.9861	9.13415	10.4614	72.8097	74.5874	73.7578
OV02G015270.1	down	50.3963	48.4012	57.3337	102.622	88.4183	95.1388	11.911	13.7035	12.6018
OV02G015290.1	up	8.41763	10.5288	6.18256	6.22942	6.50891	3.66821	45.0739	41.7585	39.8053
OV02G015810.1	up	0.787602	0.428958	0.820387	0	0	0	1.26567	1.20761	2.69307
OV02G017000.1	up	5.69465	6.25922	5.66071	0.704039	0.535469	0.772934	8.98915	10.1453	10.7794
OV02G017330.1	up	4.24729	3.09124	2.93861	2.91458	1.73012	2.39655	9.36978	9.21503	8.0968
OV02G018700.1	up	0.518101	0.953894	0.746429	0.642513	0.553599	0.905846	2.49362	2.52816	1.69158
OV02G019270.1	up	1.55691	2.31323	1.89074	0.227393	0.246983	0.322007	1.89369	1.41758	1.24261
OV02G019370.1	up	9.93975	8.66505	8.03949	3.59227	3.07271	2.74371	15.032	16.4117	16.6718
OV02G019440.1	down	0.330575	0.565417	0.289187	1.62421	3.43373	1.07815	0	0	0
OV02G019700.1	up	7.45667	5.48304	6.29197	3.60102	3.32832	3.66777	14.6241	14.7876	15.1709
OV02G020370.1	down	2.61635	1.67648	1.237	10.2611	18.7525	7.18984	2.45639	3.31044	2.53663
OV02G021580.1	up	2.75066	3.24889	3.09147	0.259981	0.343485	0.396583	2.30095	1.8922	2.17754
OV02G022250.1	up	7.52993	5.21801	5.09629	0.96364	1.53792	1.2957	9.06819	6.26347	6.65713
OV02G022440.1	up	87.6874	64.6222	66.5303	35.8019	27.8536	31.9296	142.432	126.31	128.346
OV02G022520.1	up	4.01661	4.29546	4.24106	2.74578	1.31845	2.73069	17.9501	18.1084	20.3971
OV02G023850.1	up	0.9646	0.715944	0.802924	0	0.17025	0	1.05754	0.699879	0.813258
OV02G024890.1	up	3.60666	1.49824	1.76747	2.85378	2.80823	1.67343	8.32702	6.04653	6.14107
OV02G025250.1	up	0	0	0	0	0	0	0	0	0
OV02G025340.1	up	23.7256	24.2285	26.4271	7.91087	9.34798	4.93801	69.1939	58.1532	61.3234
OV02G025580.1	up	0.850439	1.13338	0.992849	0.524908	1.48074	0.263802	2.20311	2.99434	3.14006
OV02G025970.1	up	0	0	0	0	0	0	0	0	0
OV02G026280.1	up	7.15308	8.89029	7.52806	6.09378	10.601	3.58574	45.333	44.06	40.6654
OV02G026630.1	up	0.935405	0.932152	1.03746	1.25546	0.670831	0.287931	1.85493	3.01287	2.57199
OV02G027910.1	up	84.5096	82.021	81.904	22.9189	19.2239	19.9769	169.838	168.164	172.726
OV02G028450.1	up	2.26974	1.23296	2.23072	0	0	0	4.55584	5.12141	3.49538
OV02G028770.1	down	6.10434	4.24349	5.1252	4.79834	4.22974	10.4707	0	0	0
OV02G028780.1	down	3.62824	2.87402	3.26969	1.43367	2.77931	4.45991	0	0	0
OV02G029050.1	down	8.38763	7.41263	3.61486	8.42964	11.8952	9.85445	2.72948	1.1261	1.31142
OV02G030460.1	down	42.4453	42.9865	37.5008	49.3237	38.9041	37.4388	11.1201	7.1737	6.51005
OV02G030610.1	up	0.773795	0.938655	1.91004	1.94639	0.808155	1.20949	3.54698	3.4754	3.56484
OV02G030990.1	up	0.717886	0.473527	0.436484	0	0	0	2.19713	2.24196	2.14865
OV02G032190.1	down	2.65822	3.07932	2.66624	4.23133	3.54178	3.97449	0.879718	0.590014	0.784004
OV02G032280.1	down	8.95993	8.20676	7.61383	9.84309	12.7299	7.78047	4.03775	2.92999	2.90469
OV02G033410.1	down	1.12771	1.13024	1.01936	1.81758	2.71227	0.973531	0.265206	0.125156	0.222341
OV02G034460.1	up	2.58473	2.72745	2.37422	0	0	0	3.93496	4.02831	3.72769
OV02G034670.1	up	0	0.080501	0.055113	0	0	0	0.35358	0.255098	0.196808
OV02G035330.1	down	3.58662	2.49976	2.11471	3.20293	7.27153	2.05627	0.289429	0.107035	0.30141
OV02G035490.1	up	0	0	0	0	0	0	0	0	0
OV02G035710.1	up	0.291303	0.299849	0.414266	0	0	0	0.069367	0.099003	0.123917
OV02G035950.1	down	0.483984	0.383295	0.384237	0.495742	1.37203	0.373868	0	0	0
OV02G036470.1	up	0	0	0	0	0	0	2.92252	1.31431	1.05569
OV02G036660.1	down	0	0	0	0	0	0	0	0	0
OV02G038690.1	down	4.25019	3.01291	4.23429	10.7728	8.68069	9.0748	1.98272	2.07788	2.2994
OV02G039100.1	up	0.922063	0.80412	1.02446	0.653818	0.328649	0.309052	1.72598	2.62088	2.53165
OV02G039230.1	down	0.166272	0.299134	0.121035	0.570239	0.285263	0.425144	0	0	0
OV03G000120.1	down	0.245436	0.208932	0.344673	1.60668	1.63861	1.09568	0	0	0.075684
OV03G001880.1	down	1.81633	0.972808	1.35998	1.94172	2.30716	1.68623	0.143356	0.211724	0.310044
OV03G004210.1	down	4.92598	5.97121	5.75302	10.0994	20.6036	6.58198	2.31604	1.52655	1.89373
OV03G004670.1	down	0.611364	0.43208	0.726145	0.148774	0.444663	0.17074	0	0	0
OV03G004740.1	up	7.76394	5.53271	7.86316	2.66155	3.31149	6.50985	11.6025	9.63052	8.71051
OV03G005220.1	up	1.40727	1.60723	1.50368	0.478822	0.461048	0.412946	2.25616	2.17477	2.30863
OV03G005950.1	down	398.574	377.51	302.318	880.331	1378.21	533.388	186.531	158.489	150.251
OV03G006010.1	down	2.32814	2.7098	3.0892	2.74306	1.8444	2.95145	0.541275	0.460629	0.466782
OV03G006070.1	down	0.278893	0.288945	0.384302	0.705828	0.681388	0.706368	0	0.452858	0.188677
OV03G006840.1	up	0	0.12682	0.309097	0	0.165332	0.112651	0.454699	1.54627	0.639742
OV03G010220.1	down	0.807086	0.608585	1.20067	1.79426	1.9512	0.771098	0	0	0
OV03G010370.1	down	0	0	0	0	0	0	0	0	0
OV03G012500.4	down	5.2147	2.78681	2.64079	35.8311	25.2878	27.8398	5.34818	4.40822	4.26958
OV03G013050.1	up	9.33325	6.40648	9.11655	1.87844	1.07543	1.07809	8.78079	7.25353	7.44052
OV03G016060.1	down	0	0	0.70341	3.38593	2.7414	2.51005	0.418555	0.434723	0.232825
OV03G016370.1	down	33.9233	29.4198	24.8116	65.7333	66.2651	51.1262	13.5261	11.0945	11.6038
OV03G016380.1	down	7.87599	5.32563	4.78644	3.12399	3.80923	3.62509	0	0	0
OV03G017280.1	up	21.0651	17.6631	12.0052	6.84955	5.22331	2.19333	39.7402	33.4619	24.1542
OV03G017990.1	up	6.67529	6.94466	6.08617	2.06657	3.63075	3.13949	9.86205	9.60772	8.03435
OV03G019240.1	up	6.88134	6.55367	4.61766	0	0.412234	0.334794	4.06636	5.92019	3.95084
OV03G021710.1	up	3.32915	4.82267	3.95199	0	0	0	1.17625	1.73476	1.83197
OV03G021820.1	up	0	0	0	0	0	0	1.61514	0.970736	1.42544
OV03G021830.1	up	3.38801	2.9738	2.69013	1.53313	1.84177	2.15169	5.01253	5.06333	5.06318
OV03G022600.1	up	2.40002	2.68533	1.8841	1.66753	0.747895	1.38663	5.34331	4.38251	5.68593
OV03G022640.1	down	5.74144	4.34968	4.39367	14.0641	13.0246	10.1681	1.54601	2.06825	3.34415
OV03G023780.1	down	2.11972	2.71741	0.976138	1.45919	1.93093	1.9008	0.805909	0.350058	0.418034
OV03G024610.1	down	0.759365	0.33362	0	2.63396	1.5217	0.827482	0.057472	0	0
OV03G024700.1	up	3.74669	2.44274	2.93519	0.473937	1.27196	0.130439	7.76522	8.04748	8.95884
OV03G024760.1	up	2.63594	2.92946	2.95894	0	0.085113	0.334878	2.97403	2.21692	1.81063
OV03G027170.1	up	0.84634	0.950429	1.03591	1.75223	2.16782	2.09086	7.81536	9.3689	8.84183
OV03G027520.1	up	4.76611	3.68267	3.80117	0.260449	0	0.151979	6.99206	5.47647	6.09175
OV03G027600.1	up	1.64273	2.83812	2.3319	0.260181	0.05026	0.022573	1.7319	1.7164	2.26809
OV03G027740.1	down	35.2716	31.7468	35.5813	81.7721	53.9203	76.2617	16.9243	12.6828	13.5504
OV03G029060.1	down	10.1985	8.09919	6.32513	9.03582	9.57999	9.98093	1.94136	1.64203	1.77399
OV03G029270.1	up	0.335948	0.750817	0.133553	0.095913	0.36252	0.200192	1.51487	1.23222	1.64905
OV03G029690.2	up	1.4543	2.03877	3.89692	0	0	0	3.38774	3.8991	3.32181
OV03G029960.1	up	1.55024	2.02504	1.80826	0.376524	0.27071	0.243097	1.18207	1.43462	1.88669
OV03G030060.1	up	1.00672	0.701926	0.400125	0.410621	0.562658	0.660458	2.16152	2.07489	1.71023
OV03G030170.1	up	0.238475	0.314785	0.256566	0	0	0	0.473986	0.723692	0.558498
OV03G030970.1	down	1.39372	0.623605	1.12675	3.37971	3.09659	1.86037	0.651374	0.568543	0
OV03G031980.1	down	33.0024	38.8648	36.8132	49.3997	54.9446	49.8358	11.5071	12.2512	12.7006
OV03G032130.2	up	861.076	773.841	834.967	51.7782	43.2373	42.8713	977.242	1052.2	1101.39
OV03G032680.1	down	144.892	117.485	131.254	414.405	327.58	364.225	59.9091	56.1743	55.9775
OV03G032940.1	down	4.80221	3.04538	3.26846	6.65447	5.62216	9.54017	2.23428	2.16741	1.55082
OV03G033180.1	up	2.2978	0	0	0	0	0	3.14581	0	3.22913
OV03G033190.1	up	1.21468	1.47994	0.999501	0.0952	0.327076	0	2.22629	1.73736	2.25379
OV03G033790.1	up	4.98225	2.92905	2.60189	3.01899	1.73573	2.16244	7.37812	8.70529	8.81592
OV03G034030.1	up	10.7649	10.9212	11.2639	5.41908	3.86333	4.15549	19.3347	19.5922	19.8236
OV03G034550.1	up	0	0	0	0	0	0	0.226643	0.166254	0.431843
OV03G035340.1	down	2.57277	1.12012	2.27799	1.39304	0.966123	1.63868	0	0.330857	0.269668
OV03G035650.1	down	16.0517	16.4304	15.0198	65.3805	62.7715	53.4923	13.0629	12.3492	11.6228
OV03G036160.1	up	0	0	0	0.224217	0	0	0.69819	0.516781	0.813975
OV03G036580.1	down	42.7769	34.1842	32.3506	146.196	516.061	193.119	72.7252	57.3385	60.4424
OV03G036940.1	up	91.3786	93.0781	89.8982	43.9545	47.7433	41.8776	215.212	207.517	202.328
OV03G037030.1	up	46.1153	42.0001	34.7063	16.1626	16.6452	15.2055	49.8845	43.5	38.4417
OV03G037080.1	down	0.64247	0.517797	0.509184	1.36847	0.480381	0.535802	2.04543	1.092	2.00938
OV03G037340.1	up	147.183	140.46	122.963	38.7729	35.6523	31.9678	158.429	144.764	139.139
OV03G038090.1	down	32.0098	30.8453	31.7484	83.2465	89.4175	69.0192	19.0441	16.8914	15.1934
OV03G038350.1	up	0.594309	0.44829	0.654559	0	0.184973	0.072883	0.921082	1.06265	1.18284
OV03G038590.1	up	3.29845	4.06834	5.02677	2.07115	1.87991	1.79456	17.4365	13.2952	23.7341
OV03G038600.1	up	7.38798	0	0	0	0	0	4.98576	3.62146	0
OV03G038670.1	up	0	0.274249	0	0.034531	0.106247	0	0.637596	0.396968	0.588944
OV03G039520.1	up	10.463	10.1611	11.8619	4.38387	2.6305	3.03649	22.2083	21.5649	26.1741
OV03G041230.1	up	0	0	0.027586	0	0	0	0.040499	0.011391	0.042685
OV03G041440.1	down	2.10986	2.5568	2.36412	3.82118	5.88804	3.02154	1.05079	1.04511	0.955369
OV03G041900.1	up	1.00764	1.57588	1.50396	0.302	0.239219	0.390314	4.03496	4.26947	4.53207
OV03G044020.1	up	1.4516	1.78451	1.2279	0.247297	0.576572	0.094838	4.62726	4.27494	4.51316
OV03G044810.1	down	19.7013	12.827	14.6976	26.4663	22.055	19.1798	5.46416	4.75783	3.17567
OV03G044900.1	down	3.90507	4.09172	4.39898	6.41179	6.50709	7.25913	1.2586	1.52354	1.43041
OV03G045160.1	up	0.071587	0.053245	0.089936	0.034141	0	0.127256	0.202914	0.472691	0.438341
OV03G046560.1	down	1.29816	2.14011	1.62589	3.32932	2.24054	2.6635	0.407691	0.428864	0.32324
OV03G046630.1	down	0	0	0	0.774041	0	0.317238	0	0	0
OV03G046710.1	down	1.7113	0.695998	0.521913	4.94039	4.1303	2.92905	1.21957	0.628615	0.506126
OV03G047520.1	up	9.62336	9.82549	9.6703	1.94608	1.72196	1.19438	8.45572	7.42174	7.74533
OV03G048140.1	down	2.75602	4.27468	2.63356	8.63843	10.0456	6.47129	2.45709	2.31029	1.98584
OV03G048290.1	up	1.40409	1.89379	0.430103	5.51495	3.71558	3.26329	44.8836	43.6931	41.5492
OV03G048390.1	down	132.283	128.481	137.93	204.28	244.101	217.726	43.283	41.1462	41.1449
OV04G000090.1	up	0.501826	0.617439	1.09869	0	0	0	2.36227	1.6389	1.76818
OV04G001400.1	up	2.99461	2.37285	2.85421	0	0	0	0.525582	0.989993	0.786213
OV04G001410.1	up	3.18856	3.64647	3.8557	0	0	0	1.71083	1.87307	1.17163
OV04G001780.1	down	0.522775	0.808892	0.938915	1.36379	1.97915	1.14721	0.370518	0.409327	0.571704
OV04G002410.1	down	4.52641	4.27299	4.57588	14.1865	19.699	11.459	2.49878	2.88313	2.66814
OV04G002990.1	up	0.054899	0.09886	0.084069	0.134806	0.071451	0.021795	0.369981	0.255621	0.506275
OV04G003500.1	up	0.767264	1.18049	1.35352	1.14211	0.748301	0.575203	2.33267	3.5117	3.30855
OV04G003660.1	down	0.608397	0	0.328571	2.61284	2.79579	2.6017	4.82235	6.24597	5.57748
OV04G004050.1	down	33.9544	36.1617	46.392	47.3614	47.901	55.6752	10.7819	12.425	11.2807
OV04G005410.1	down	35.5706	25.9227	30.695	42.8678	61.1332	52.222	8.1891	9.02835	7.43333
OV04G005930.1	up	0.93651	1.13377	1.62091	0.829465	0.866912	0.631193	2.31369	2.14046	3.03829
OV04G006680.1	up	1.40096	0.833733	0.984287	0	0	0	8.38731	5.36323	5.31991
OV04G006790.1	down	26.2126	17.6044	20.0404	251.635	214.653	198.935	15.8303	13.575	16.0479
OV04G007990.1	up	0.422431	0.518627	0.497342	0.278546	0.180778	0.262688	1.60095	1.44372	1.96029
OV04G008250.1	up	1.57499	1.44086	1.24617	0.309477	0.425397	0.432724	2.90388	3.60434	2.88937
OV04G008760.1	up	0.509991	0.587098	0.665389	0.375762	0.400073	0.466701	2.12454	1.29014	2.76959
OV04G009480.1	down	0.007232	0	0	0.642728	0.710775	0.617532	0.031898	0.020318	0.064661
OV04G010360.1	up	3.33975	3.055	3.55301	0.808476	0.938985	0.928866	5.10739	4.94471	5.16321
OV04G010840.1	up	0.145885	0.580925	0.26895	0.143513	0	0.105286	0.510504	1.01169	0.491078
OV04G010890.1	down	0	0.238552	0.423131	0.761019	1.12424	0.998964	0.365383	0.385972	0.137074
OV04G011300.1	up	0.69232	0.463667	0.352951	0.408514	0.165933	0.164952	3.47335	3.17387	4.29799
OV04G011350.1	up	1.72168	1.97416	1.13077	0.482656	0.464128	0.209681	2.27955	2.69016	2.30497
OV04G011560.1	up	2.02842	1.32839	1.86758	0.656225	0.20648	0.392639	1.73417	2.85831	2.29161
OV04G012210.1	up	0.11426	0.242537	0.054744	0	0.14585	0.274256	0.981713	0.932939	1.55859
OV04G013510.1	down	1.72572	2.03487	2.91756	4.30733	1.70647	11.3988	1.07138	1.01412	0.896732
OV04G013550.1	down	85.5714	74.0038	64.7044	1657.18	1270.34	1529.37	180.702	168.119	155.837
OV04G013590.1	down	9.88863	12.0085	8.22085	24.0603	12.2949	12.2671	4.74622	5.36571	3.36292
OV04G014050.1	up	0.07925	0.145802	0.198209	0.381313	0	0	0	0	0.14161
OV04G014190.1	up	0.105893	0.275147	0.38971	0.261067	0.22645	0.17786	0.942588	1.28911	0.781656
OV04G014730.1	up	91.6326	89.8248	95.6956	33.8437	26.6657	32.3706	151.657	127.844	142.186
OV04G014890.1	up	0.439299	1.14278	0.527646	1.092	0.211796	0.903415	1.75326	1.2071	2.73392
OV04G015570.1	up	0.060189	0.08587	0.045764	0.053446	0.057601	0.041451	0.724476	0.566569	0.621226
OV04G015700.1	up	0.508916	0.376176	0.602519	0.16293	0	0.189253	1.11468	1.46836	0.819239
OV04G015710.1	up	2.96291	3.34817	3.11326	0.384453	0.818323	0.820332	5.33954	6.12459	6.47738
OV04G015720.1	up	0.542909	0.944446	0.57487	0	0.229327	0	128.799	114.894	97.5298
OV04G015930.1	up	4.51464	5.2014	5.03716	1.74857	2.30677	1.47254	7.96376	6.03938	6.81803
OV04G016140.1	up	3.91791	3.92206	2.92577	1.65209	1.19829	2.1281	4.72253	4.0847	4.3422
OV04G016600.1	up	16.7226	15.6196	15.5053	3.72501	2.36321	2.9195	16.9679	12.2266	13.1689
OV04G016690.1	up	10.5337	8.55135	10.0102	0	0	0	6.75116	7.60195	5.11027
OV04G016970.1	down	21.1332	18.0837	16.2277	101.544	74.0271	69.9547	6.12118	7.0546	6.44028
OV04G017120.1	down	0.273401	0.481891	0.357699	2.54258	1.63714	2.44726	0.327429	0.438465	0.193822
OV04G017560.1	up	2.8987	4.21021	2.43014	0.919343	0.881003	1.41161	6.83006	5.20402	6.78249
OV04G017570.1	up	65.189	64.4214	72.6227	23.891	19.8903	26.2566	124.317	125.944	129.013
OV04G017740.1	up	40.2633	35.5404	35.7317	20.3852	16.5696	17.5664	39.0152	39.4375	37.3246
OV04G017910.1	up	12.4946	10.7681	9.51004	3.96651	4.06027	3.763	11.3072	12.1746	10.3456
OV04G018120.1	up	31.2265	27.6196	28.4658	16.5134	15.9422	15.6571	64.0933	61.5757	65.3007
OV04G018530.1	down	52.1102	48.9345	57.3669	57.0268	52.1697	47.4176	17.5002	16.3894	17.5016
OV04G018570.1	down	45.1661	34.596	35.3831	57.7627	42.8061	51.6795	8.70112	9.67237	9.4205
OV04G018790.1	down	24.6834	25.8346	21.8576	39.6255	44.1109	43.1906	7.10013	4.1204	7.3199
OV04G019350.1	up	0.169112	0.263451	0.053863	0	0	0	2.84079	1.99616	1.86301
OV04G019480.1	up	10.548	10.1618	11.3412	4.55958	6.95141	4.14417	46.1716	34.7777	37.2109
OV04G019710.2	up	0.748835	0.822976	0.378034	0.770073	0.254404	0.408005	1.73725	2.13904	1.86847
OV04G019730.1	up	2.9611	3.97376	3.29386	2.89286	1.8444	1.87205	12.3922	12.5158	11.3627
OV04G019850.1	down	0.817704	0.595648	1.22724	2.15387	1.72126	1.25816	0.245585	0.421337	0.286558
OV04G020350.1	down	3.22166	2.76086	3.03064	10.6897	15.6406	7.86429	1.20436	0.66182	0.911541
OV04G020510.1	down	3.19788	1.87542	2.44075	6.25832	3.95771	2.60384	0.702305	0.892387	0.434769
OV04G020760.1	down	0.523738	0.554551	0.542008	1.16389	0.946676	0.625361	0.144377	0.230702	0.203852
OV04G020960.1	up	0.03053	0.032953	0	0	0	0	0	0.04041	0
OV04G021070.1	up	8.00338	7.85534	9.30629	0.983218	1.28682	1.00331	9.42939	6.80867	7.59386
OV04G022120.2	down	6.67047	4.33953	5.59532	12.0184	8.52261	14.8623	1.74109	0.966161	2.07505
OV04G022350.1	up	6.98656	6.57704	7.05787	9.10552	6.84044	6.43041	32.0728	28.5142	27.6477
OV04G022510.1	up	0.058441	0	0	0.165285	0	0.085005	0	0	0.080341
OV04G023560.1	down	0	0	0	0	0	0	0	0	0
OV04G023610.1	up	0.095661	0.174217	0.175758	0.2962	0.118795	0	0.993704	1.10782	0.737205
OV04G023630.1	up	0.506551	0.374469	0.51397	0.165177	0.193712	0.102247	1.07008	0.904836	1.21983
OV04G023720.1	up	6.85703	6.30638	5.63955	3.40891	4.57838	2.9767	13.4871	10.7202	13.0241
OV04G023880.1	up	0.389314	0.685823	0.725356	0	0.479494	0	2.35938	1.72586	1.86376
OV04G024060.1	up	1.73416	2.23219	2.3474	0.326725	1.09089	0.368098	3.71488	2.9051	3.15608
OV04G024220.1	down	14.6151	15.6432	11.9308	74.7399	74.7397	70.8252	16.5376	13.157	17.6846
OV04G024350.1	up	4.16462	4.65162	5.06212	0	0.159625	0.134557	3.14915	2.84406	3.87677
OV04G024380.1	up	1.03942	1.2431	1.41608	1.1802	1.60917	1.13947	5.30105	3.77921	4.40513
OV04G024820.1	down	0.802878	0.514775	0.604213	1.18585	1.2169	1.0435	0.159955	0.162483	0.538075
OV04G025290.1	up	1.80819	1.53515	1.24272	0.165033	1.29572	0.9738	4.54787	4.33423	4.1597
OV04G025630.1	up	0.964667	0.985834	1.22573	0	0.025881	0.145951	2.20708	2.5645	1.92917
OV04G025740.1	up	0	0	0	0	0	0	0	0	0
OV04G025780.1	up	0.092131	0.281226	0.184696	0.047667	0.079558	0.038124	0.801817	0.73387	0.770415
OV04G027170.1	up	0.634776	0.202546	0.325282	0	0	0	0.160595	0.182941	0.265869
OV04G027510.1	up	4.09172	3.07404	2.95883	1.10423	1.16487	0.978786	3.57469	4.47989	3.09589
OV04G027780.1	up	24.1504	25.2215	28.3855	7.27407	7.76923	8.93495	40.4386	42.0109	42.9466
OV04G027930.1	up	7.43366	7.22302	6.8794	3.22263	2.442	2.27226	10.3418	9.52727	10.4922
OV04G028120.1	up	3.67985	3.9757	4.09185	0.348391	1.03213	0.594603	5.87558	6.73309	6.28506
OV04G028170.1	up	21.5843	20.5255	20.7758	12.0111	14.4413	8.91898	51.4408	44.1204	46.417
OV04G028660.1	up	0.680581	0.544777	0.663906	0.413967	0.512063	0.222531	0.498284	0.757406	0.527561
OV04G030260.1	up	0.119773	0.369543	0.249345	0	0	0	0.737027	0.850662	0.610634
OV04G030440.1	up	0.835376	1.1812	1.01105	0	0	0	4.31918	4.13667	3.90871
OV04G030510.1	down	0	0	0	0	0	0	0	0	0
OV04G030600.1	down	3.4078	2.2688	2.61026	4.18696	3.66552	3.77494	0.168906	0.19735	0.095098
OV04G030940.1	down	0	0	0	2.61058	3.55602	2.9242	1.26984	1.2429	0.767484
OV04G031030.1	down	1.55132	3.25293	2.11811	3.55258	3.71541	5.87221	1.04459	0.868841	1.20214
OV04G031600.1	up	0.480503	0.689039	0.412889	0	0	0.098994	0.45389	0.963206	1.5615
OV04G031630.1	up	1.06219	1.06149	0.727812	1.36712	0.782634	1.17556	5.6285	5.60381	5.87076
OV04G032400.1	down	2.5094	2.50616	2.33136	3.74844	4.51163	3.28831	0.505243	0.676738	0.961996
OV04G033010.1	up	6.16295	6.38518	6.11177	3.00554	2.22712	1.23229	14.6867	13.2829	12.9669
OV04G033290.1	up	5.14986	5.66566	6.20843	2.15701	2.09116	2.26411	11.8573	10.6867	12.1923
OV04G033310.1	down	1.52269	1.25355	1.51348	3.62258	3.86274	3.29479	0.429973	0.575824	0.206039
OV04G033790.1	down	52.0928	45.5225	42.8843	136.619	140.59	105.515	15.4789	13.9496	15.2956
OV04G034200.1	up	0.857478	1.43096	0.968041	0.702916	0.140726	0.053258	3.20355	3.53064	2.64448
OV04G034390.1	down	2.01143	3.15959	3.16998	6.60297	6.25908	6.61408	0.87868	0.802727	0.779023
OV04G035200.1	down	0	0	0	0	0	0	0	0	0
OV04G035300.1	up	0.922431	0.679681	1.77101	0.433419	0.166574	0	2.24618	2.72807	3.82485
OV04G035380.1	down	2.83054	2.86668	2.39504	3.36271	3.62725	4.47778	0.489811	0.420558	0.845529
OV04G036100.1	down	0	0	0	0	0	0	0	0	0
OV04G036950.1	down	3.75199	4.13236	3.77893	8.73222	10.087	10.4095	1.76245	1.38243	1.80624
OV04G038130.1	up	7.64356	4.85759	4.33971	4.62329	3.25874	2.87529	16.5863	12.838	14.0798
OV04G038290.1	up	2.22137	2.57611	2.51842	0.786551	0.74212	0.597414	3.89832	4.0305	4.83613
OV04G038540.1	down	0.995557	1.17691	1.25366	1.54123	1.72308	2.54444	0.062481	0	0
OV04G038560.1	up	15.1649	13.3435	11.1766	4.78693	5.78693	4.22138	27.9166	22.3056	25.1137
OV04G038570.1	up	0.376592	0.336113	0.418526	0	0	0	0.535427	0.503698	0.532245
OV04G038580.1	up	29.0648	24.6779	28.6594	20.6811	22.8614	16.9464	118.326	109.384	105.477
OV04G039220.1	down	3.07233	3.01653	4.43422	7.6219	3.33767	3.60719	2.48364	2.59043	1.34507
OV04G039380.1	up	0	0.74199	0.709207	0	0	0	4.45597	0.601412	0.231558
OV05G001050.1	up	1.68304	1.73712	1.38128	1.62938	1.05645	2.09191	3.26538	3.70607	3.81249
OV05G001620.1	up	0	0	0	0	0	0	0	7.46254	6.05278
OV05G002390.1	up	1.14258	1.2228	0.669635	0.314079	0.210077	0.404947	4.43729	4.88435	5.19248
OV05G002810.1	up	0.136643	0.029195	0.12475	0.15304	0.078898	0.353007	0.588963	0.254029	0.508737
OV05G002820.1	up	2.1429	2.31358	1.55661	0.852233	0.226511	1.14411	7.52735	5.63173	4.96341
OV05G002910.1	up	4.01661	2.58098	3.49601	1.07601	0.77542	1.24422	2.76899	3.45111	2.34083
OV05G003500.1	up	0	0	0	0	0	0	0.296797	0.313396	0.329221
OV05G004050.1	up	1.63434	1.06452	0.998553	0.399683	0	0.531892	2.90084	2.14037	2.81187
OV05G004120.1	down	1.35742	1.3216	1.34339	2.00154	1.41108	1.64501	0.069034	0	0
OV05G004180.1	down	0.813616	1.01132	1.33474	1.34474	2.02585	1.35597	0.565102	0	0.476546
OV05G004410.1	up	20.217	19.5662	15.8293	4.59582	4.45129	4.40315	27.916	22.3468	23.437
OV05G004430.1	down	0.518094	0.267102	0.380194	0.504465	0.551866	0.165665	0	0	0
OV05G004440.1	down	0	0	0	0.744334	1.0095	0.872134	0	0	0
OV05G005070.1	down	0.503591	0.643697	0.615883	1.57742	0.322833	1.42841	0.103225	0.231191	0.140896
OV05G006220.1	up	99.5778	92.2095	101.683	15.3735	11.4388	14.9163	113.518	116.301	112.861
OV05G006940.1	down	0.296593	0.091472	0.147669	0.62667	0.581663	0.433532	0.137699	0.175155	0.148356
OV05G006960.1	up	3.7372	2.90142	2.51223	0	0	0	12.835	12.2317	11.932
OV05G007050.1	up	1.67278	2.85546	2.87281	0.901465	0.663802	1.236	5.00603	4.95417	5.43198
OV05G007310.1	down	0	0.263729	0	6.53397	5.50611	8.9188	0	0	0
OV05G007510.1	up	1.24064	1.28138	0.714654	0.144816	0	0	1.54408	1.71591	2.03203
OV05G007800.1	up	0.98041	2.00141	1.8675	0.685699	0.382863	0.621691	3.0448	2.1135	2.29721
OV05G008710.1	up	35.9816	36.8161	39.2839	20.5491	16.587	16.9325	74.4132	77.0569	78.9125
OV05G009300.1	up	11.9367	11.4022	9.82205	0	4.48141	0	17.2923	12.9919	13.0531
OV05G009860.1	up	0	0	0	0	0	0	0	0	0
OV05G010340.1	up	13.8384	19.6057	23.1007	0.727208	0.937496	0.770906	14.8436	14.2534	14.0855
OV05G010350.1	up	7.09745	5.52416	4.54049	0.238262	0.587024	0.446645	4.91701	4.48063	4.51832
OV05G010690.1	down	0.798854	0.422537	0.676743	3.92393	5.47599	3.7283	0.191124	0.541528	0.802326
OV05G010810.1	up	2.05989	2.3433	1.64842	0.445606	0.840264	0.461982	1.81519	2.29637	2.79915
OV05G011010.1	down	1.53801	0	1.82104	0	6.30579	0	0	0	0.351987
OV05G011480.1	down	0	0	0.054921	0.759042	0.575305	0.70355	0	0	0
OV05G011510.1	down	0	0	0	0	0	0	0	0	0
OV05G011780.1	up	2.36585	3.31089	3.12384	1.47246	1.15329	1.27204	4.09415	4.58707	5.42748
OV05G012040.1	up	0	0.02195	0.030748	0	0	0	0.083189	0.035668	0
OV05G012210.1	down	2.56773	2.8816	2.96526	7.88269	8.67956	6.32253	1.42307	1.05414	1.49156
OV05G012790.1	up	8.08896	7.0103	7.39506	0.926972	1.23788	0.733398	13.2628	10.4352	11.9051
OV05G013210.1	up	1.99101	2.74671	2.50224	1.09067	0.794989	1.12147	4.03629	3.3535	5.44848
OV05G013250.1	up	5.08297	4.22993	5.43534	2.25293	1.25507	0.903071	5.85894	5.55018	4.00279
OV05G013420.1	up	5.3522	5.52183	5.74949	1.28006	0.884161	1.59325	10.0943	10.1389	11.0886
OV05G013890.1	up	2.81468	2.39382	2.05439	1.02902	1.23411	0.680944	4.83357	3.05054	4.74426
OV05G014630.1	up	2.9032	3.20786	1.80349	0.58674	0.506142	0.300068	9.75193	9.22273	10.6508
OV05G015150.1	up	0.402967	0.13988	0.200955	0.119624	0	0.095574	1.42795	0.974047	0.927158
OV05G015790.1	up	18.312	18.442	23.6584	5.91863	5.02752	6.9073	38.0086	35.1361	36.8228
OV05G016000.1	up	2.22719	2.12832	1.80018	0	0	0	2.01334	1.46896	2.73648
OV05G016350.1	down	86.482	86.3016	77.3582	178.198	181	145.218	29.5318	22.7276	21.0572
OV05G016980.1	up	0.136732	0	0	0	0	0	1.01634	1.02411	1.30754
OV05G017330.1	up	2.50686	2.54125	1.37013	0.18507	0.21686	0.440056	2.1923	3.11052	2.67345
OV05G017750.1	up	372.1	363.187	405.614	110.741	84.8951	101.262	476.893	541.939	571.473
OV05G017870.1	up	3.13053	2.0729	2.47927	0.936885	0.807373	1.30451	4.96216	3.06579	4.41159
OV05G018330.1	up	70.4664	56.2913	54.4298	27.1058	20.7066	28.7825	105.345	100.728	102.932
OV05G018920.1	down	0.324719	0.305153	0.38447	0.764733	1.2783	0.543931	0	0	0.149694
OV05G021310.1	down	1.64928	1.3075	1.31432	3.96755	3.68934	2.43144	0.727253	0.654807	0.705357
OV05G022270.1	down	2.40314	3.94956	3.14838	6.35449	10.6794	2.70161	2.63968	1.44324	1.392
OV05G024970.1	up	0.367247	0.344961	0.486912	0.701576	0.35405	0	2.10378	1.81839	2.16248
OV05G025230.1	down	0.410493	0.519	0.434825	0.512321	0.274593	0	0.12445	0	0.147511
OV05G025420.1	down	1.87486	1.8705	1.03574	2.38835	2.71775	2.65564	0.21923	0	0.284053
OV05G025810.1	up	1.4083	1.50661	1.05312	1.37179	0.836125	1.03567	3.57264	3.61224	3.23294
OV05G025910.1	up	14.0117	13.4542	15.7	3.84931	3.43935	3.10705	37.3312	38.3897	37.7782
OV05G025990.1	up	0	0	0	0.102438	0	0	1.03925	0.844726	0.575759
OV05G026280.1	up	0.30157	0.213903	0	0	0	0	0.126844	0.205119	0.169334
OV05G026620.1	down	69.5499	61.2065	74.3902	163.724	156.241	154.462	7.98659	7.44433	8.12164
OV05G026630.1	down	4.81773	10.7308	6.55665	33.122	28.747	36.0123	0.777107	0.81364	1.44378
OV05G026770.1	down	1.19491	1.21317	1.20119	7.13162	7.67398	5.15853	0.387504	0.441944	0.119603
OV05G027110.1	down	9.0722	7.45	8.39741	14.5223	13.6435	12.5492	3.5469	3.31315	2.23104
OV05G027370.1	up	25.9965	30.4713	23.6589	13.245	13.6302	12.2178	45.8008	30.9861	30.9457
OV05G028990.1	up	1.94589	2.81871	2.72201	0.633383	0.468949	0.69346	4.56554	5.10945	5.47299
OV05G029200.1	down	9.73988	10.1232	10.3551	35.1894	35.0591	22.3766	4.54973	3.59105	4.72705
OV05G029690.1	down	6.45338	5.75838	4.99037	15.4843	11.3716	12.5447	3.11515	3.78447	2.51726
OV05G030120.1	up	1.39128	1.54945	2.09375	0.334507	0.251755	0.493804	2.34585	2.6282	1.91339
OV05G030490.1	down	6.97264	5.3153	4.56046	13.5194	11.6136	12.959	2.10194	1.1679	0.932649
OV05G030680.1	up	7.17519	8.07516	6.82001	1.55594	1.71409	1.25374	8.62478	9.73488	8.32031
OV05G030910.1	up	1.78012	1.69178	2.21558	0	0	0.376604	1.32483	1.65816	0.808052
OV05G030960.1	down	0.219203	0.201029	0.27343	0.713587	0.988258	0.803987	0.104982	0.270884	0
OV05G031300.1	up	4.28764	3.1317	3.7536	1.38746	1.25806	1.3224	12.1103	9.4004	12.7671
OV05G031540.1	down	0.476113	0.214925	0.234003	1.31795	2.69678	1.50033	0	0	0
OV05G031570.1	up	55.26	53.3531	59.0244	14.0362	12.1251	14.2317	67.8065	74.7444	81.0732
OV05G031970.1	down	0.373986	0.402306	0.513692	1.68175	1.23818	1.68053	0	0.213402	0.052565
OV05G032960.1	up	1.89073	1.37663	1.45255	0.263659	0.258517	0	1.69165	1.41592	1.57805
OV05G032970.1	up	12.716	12.2275	11.1705	8.53989	6.98874	5.73787	36.6484	34.5193	35.3632
OV05G034040.1	up	0	1.02092	0.391093	0	0	0	0.783033	0.469436	1.11024
OV05G034190.1	up	0.563082	0.570137	0.630622	0.181961	0.061834	0.230235	5.04179	4.18537	4.94211
OV05G034250.1	up	2.18305	1.76004	1.44307	0.721407	0.5976	0.821984	3.99509	3.53083	3.64047
OV05G034470.1	up	0	0	0	0	0	0	0.780756	0.553074	0.610959
OV05G034530.1	up	225.056	204.929	222.267	99.0948	67.9768	98.6027	593.604	609.898	636.462
OV05G035060.1	up	0.522343	0.360864	0.478004	0	0.019891	0	0.314954	0.617673	0.386138
OV05G035780.1	down	11.8153	13.1734	13.0099	17.408	15.9919	15.2082	3.12287	2.67747	2.52639
OV05G036250.1	up	8.32136	9.16245	7.57163	1.726	1.38857	1.29981	7.56125	6.61954	5.67501
OV05G036550.1	up	0	0	0	0	0	0.128865	0	0	0
OV05G037700.1	up	10.856	6.54611	6.54887	1.63924	1.41535	0.663356	10.5162	7.2267	7.59854
OV05G039040.2	down	4.56504	4.22363	3.68733	10.174	8.01106	10.4819	1.51215	2.53162	1.87101
OV05G039980.1	up	28.0282	24.6125	25.5754	9.52508	7.51628	7.37362	29.2132	23.1682	27.1352
OV05G040390.1	up	12.3981	9.54248	13.5875	0	0.074844	0	18.7467	18.8993	15.7298
OV06G001150.1	down	0.562781	0.3568	0.38091	1.18427	1.50886	0.467501	0.135473	0.111876	0.148456
OV06G001190.1	up	2.66052	2.38971	1.67673	0.395023	0.753757	0.515816	2.50162	2.88488	1.92902
OV06G002410.1	up	3.94246	4.35875	6.29969	0	0	0	5.80649	5.67059	6.11107
OV06G002880.1	up	0.109839	0.081842	0.094122	0.016374	0.033129	0.015348	0.139742	0.202769	0.224659
OV06G003340.1	down	16.5584	14.8044	14.7405	31.6672	26.2705	28.0283	5.91982	4.50408	4.79533
OV06G003470.1	down	2.83745	2.36211	1.74424	3.67411	2.71839	4.23912	0.678736	1.06378	0.531236
OV06G003570.1	up	4.37547	4.77805	4.97296	0.532146	0.877827	1.53212	4.32859	3.3852	4.21543
OV06G003970.1	up	4.59614	5.06168	5.49944	0.811899	1.56427	0.992995	5.37399	4.67742	5.10808
OV06G005470.1	up	33.7388	32.5847	30.0632	5.98092	4.56045	4.81361	37.0894	39.4857	35.8749
OV06G006430.1	up	0.411137	0.697537	0.817104	1.25019	0.938313	0.947338	5.93972	6.34409	4.82739
OV06G006950.1	up	4.89893	3.50807	2.91376	1.87653	0.854173	0.251532	5.99228	5.85671	6.50382
OV06G007260.1	down	0	0.075649	0.132687	2.76884	3.1917	2.42378	0	0	0
OV06G007740.1	down	0	0.098256	0	0	0	0	0	0	0
OV06G008340.1	up	0.05557	0	0	0	0	0	0.748606	1.39172	0.79504
OV06G008520.1	down	13.3994	10.4376	12.613	30.9912	23.5745	24.2036	3.05585	2.18323	3.01867
OV06G009100.1	down	696.796	602.842	610.055	1941.27	1478.33	1654.93	222.848	222.896	206.848
OV06G009110.1	down	0	0	0.098669	2.93428	3.00825	1.86309	0	0.06344	0
OV06G009230.1	up	2.43063	2.58519	2.26999	0.182512	0	0	2.41757	2.80368	2.80245
OV06G009320.2	down	10.0465	7.11046	6.31798	10.4246	12.4223	6.65112	3.97714	4.25721	3.94405
OV06G009600.1	up	2.82874	3.14116	2.77636	0.156637	0.160482	0.095457	4.4974	4.62397	4.05333
OV06G010060.1	up	0.073078	0.032753	0	0.683019	0	0	1.00525	1.05565	1.22195
OV06G010310.1	up	0.406278	0.819809	0.566785	0	0	0	1.19836	1.10816	1.50359
OV06G010790.1	up	0.642988	0.892025	1.01827	0.350778	0.150094	0.296793	0.954441	0.930174	1.35743
OV06G010830.1	down	1.39685	1.82638	2.57973	2.62355	2.51241	3.39766	0.938845	1.12123	0.874049
OV06G010940.1	down	0	0	0.225471	1.13891	2.50787	0.236625	0	0	0
OV06G011710.1	down	0.114477	0.097808	0.270918	0.275178	0.340266	0.485316	0	0	0.01419
OV06G011870.1	up	0	0	0	0.132248	0	0	0	0	0
OV06G012450.1	up	1.58832	0.981286	1.4944	0.517204	0.402784	0.452522	2.34843	2.14325	2.4467
OV06G013510.1	down	1.64558	0	0	2.17681	0	0	1.89563	0	0
OV06G014130.1	up	1.92376	2.30255	4.12142	1.10602	0.478545	0.659197	4.8832	5.51557	5.44196
OV06G014190.1	up	57.6138	59.1695	45.2009	11.5027	11.2071	11.3156	70.4892	61.8316	61.5539
OV06G014730.1	up	3.20554	1.86976	3.9306	1.24632	3.65374	1.35567	9.13248	8.79554	7.58875
OV06G014800.1	down	1.04339	1.24256	1.04906	3.64491	4.22136	3.49212	0.65769	0.573344	0.547673
OV06G015140.1	up	0	0	0	0	0	0.081913	0	0	0
OV06G015510.1	down	0.082714	0.214369	0.113567	1.07586	0.644415	0.928358	0.174568	0.093327	0.137062
OV06G015840.1	up	5.32981	4.21624	4.47314	1.54211	1.37286	1.29159	9.45363	6.55339	9.02404
OV06G017140.1	up	3.73539	2.42314	2.32928	1.15346	0.585545	1.00255	6.36342	8.38503	5.36149
OV06G017320.1	up	3.74144	2.47409	1.99342	0.561845	1.07505	0.685991	6.0157	5.54138	5.16603
OV06G017460.2	down	16.42	17.6101	18.6906	50.7465	40.3392	36.8222	8.6936	7.89008	6.64901
OV06G017770.1	up	1.09197	1.18983	1.08732	0.18893	0.278384	0.998589	2.2429	2.45585	3.28355
OV06G020620.1	up	0.601863	0.509686	0	0.985819	1.07452	0.804484	3.95583	4.9119	3.48078
OV06G020940.1	up	4.23954	4.3524	4.44897	0.48724	0.348461	0.482593	3.52901	3.99894	3.48129
OV06G021680.1	up	0.216682	0.872692	0.512785	0.329859	0	0	1.86468	1.19708	1.18009
OV06G021690.1	up	0	0	0	0	0.120774	0	2.88589	1.84678	2.08887
OV06G022510.1	down	11.5598	11.693	14.1326	24.426	27.2897	15.4985	3.92019	5.00529	4.98907
OV06G023210.1	down	2.79492	2.73354	3.85146	4.82875	5.2132	4.84291	0.721326	0.758277	0.851893
OV06G023440.1	down	0	0	0	1.69757	1.37464	1.98493	0	0	0
OV06G023610.1	up	2.15904	2.65155	2.32005	0	0	0.057334	0	0.749115	0.396363
OV06G024360.1	up	23.1654	21.2615	20.0379	9.73477	12.6169	9.70866	62.7171	63.2236	66.8743
OV06G024600.1	up	1.86875	2.78029	3.40162	0.587667	0.844289	0.716843	3.09259	2.5775	3.69448
OV06G025180.1	up	108.067	92.5612	100.318	29.7313	22.6372	22.9757	131.243	131.177	133.947
OV06G025370.1	down	126.274	94.2958	86.4139	488.711	378.819	403.138	135.75	103.162	105.088
OV06G025870.1	down	0	0	0	0	0	0	0	0	0
OV06G025930.1	down	0	0	0	1.18251	1.70812	0.51029	0	0	0
OV06G026770.1	down	6.68642	6.44028	6.74752	13.817	13.6018	11.3249	2.13224	2.17786	1.05602
OV06G028210.1	up	0.672146	0.282305	0.435396	0	0.129287	0	0.446775	0.548311	0.740606
OV06G028710.1	up	6.6076	8.42855	7.52467	0	0	0	8.14376	8.03865	8.09249
OV06G029250.1	down	0.672205	0.304675	0.640825	1.05366	1.42535	0.639354	0.228862	0	0
OV06G029350.3	up	2.36922	2.99614	3.00796	0.617805	0.530076	1.17719	2.72467	5.14094	3.84963
OV06G031360.1	up	6.93028	6.34606	5.34137	3.48734	3.66985	2.47092	18.0411	14.6295	14.6764
OV06G031400.1	up	103.659	109.083	112.286	60.091	63.4479	65.9658	279.633	240.488	253.38
OV06G031410.1	up	0.770959	1.88358	1.05498	0	0	0	1.68177	1.49448	1.58345
OV06G032410.1	up	2.38829	0.949044	0.716085	0.259807	0.702826	0.217469	4.42386	3.47618	3.34502
OV06G032500.2	up	2.08779	2.21782	1.88555	0.078896	0.377015	0.298917	2.63282	2.75051	2.15378
OV06G032540.1	up	0	0	0	0	0	0	12.045	13.5513	7.64987
OV06G034370.1	up	2.34312	4.40637	5.7346	1.73663	1.60409	0.966752	7.56886	6.3478	4.77516
OV06G035210.1	down	3.20031	2.39546	3.59319	4.28322	4.03397	6.69367	1.96441	2.14499	1.45162
OV06G036140.1	up	1.17598	1.29076	1.11905	0.545858	0.470618	0.441393	2.66913	2.46315	2.02894
OV06G036460.1	up	0.816853	1.32647	0.674347	0	0	0	7.68241	6.228	5.99247
OV06G036830.1	up	0	0	0	0	0	0	1.2817	0.533326	0.8188
OV06G037140.1	up	0.333668	0.187863	0.163818	0.21028	0	0	2.17004	2.56499	3.2174
OV06G038620.1	down	9.19017	9.79491	7.16142	18.7939	23.3583	10.0858	7.36247	4.77271	7.3773
OV06G038650.1	down	0.634858	1.11966	1.3259	11.0538	9.37275	2.85207	1.05335	1.1185	0.700676
OV06G038790.1	up	1.18484	0.758172	1.16897	0	0.153335	0	2.54638	3.24464	2.73717
OV06G039650.1	down	0.649585	0.759659	0.800117	1.38894	1.5535	1.36	0.315397	0.455476	0.569386
OV06G040080.1	up	6.64495	6.02536	7.79686	1.58046	3.20222	2.23366	23.233	17.2319	21.1733
OV06G040380.1	up	0.059102	0.268458	0.270822	0	0	0	0.510235	0.387626	0.113807
OV06G040420.1	down	3.73155	3.32599	1.61671	11.611	17.2998	14.2026	2.51968	2.43555	1.42643
OV06G042110.1	down	4.44053	4.52475	3.76745	10.8161	9.50436	7.86011	1.33947	2.25453	1.84095
OV06G042270.1	up	4.66754	4.05124	1.97771	0.884463	0.661353	0.865832	3.4262	5.17892	4.0374
OV06G042490.1	up	0.852038	0.489659	0.559897	0.23087	0	0.238821	0.484375	0.664856	0.460155
OV06G042800.1	up	3.80522	4.18952	4.04205	3.24672	3.39114	2.67258	16.0404	14.9904	13.9926
OV06G044150.1	up	14.3527	12.9772	12.9281	2.56503	2.11915	2.82105	10.4738	8.02309	9.59839
OV06G044190.1	up	3.32951	3.07891	3.33958	0	0	0.0688	7.82676	6.33542	5.65532
OV06G044240.1	down	8.20136	6.34527	6.95335	5.21701	6.16871	4.88934	0.559736	0.790735	1.37689
OV06G045520.1	up	1.9385	2.99548	1.9674	0.105926	0.215133	0.206099	1.89155	2.11337	1.28281
OV06G045840.1	up	0.866162	1.38952	1.04651	0.628563	0.38366	0.316158	1.2669	1.59512	1.03115
OV06G045850.1	up	3.7092	4.51409	2.9246	0	0	0	4.87248	3.03041	4.16702
OV06G047440.1	up	17.3245	15.296	11.8882	3.58148	3.17232	4.23792	22.7156	19.6971	17.0012
OV06G048010.1	down	12.5484	11.5944	9.70667	57.6382	89.213	56.797	12.6996	11.0112	9.21359
OV06G048250.1	down	11.647	11.6391	11.9477	42.2676	43.576	49.6341	12.0486	11.5049	12.5333
OV06G048380.1	down	16.7202	9.53899	9.749	24.4771	20.2607	11.8715	2.93213	4.38517	3.77353
OV07G000460.1	up	0	0	0.234453	0	0	0	1.13598	0.851746	2.00689
OV07G000890.1	up	3.82557	3.48614	3.76395	1.7803	1.63073	1.83089	6.39131	6.88593	7.14147
OV07G000940.1	up	0.795441	1.00907	0.65253	0.498439	0.477515	0.630509	1.42649	1.78481	3.44498
OV07G001360.1	up	0	0.11968	0	3.45685	3.07935	3.22293	18.5351	15.9969	12.816
OV07G002040.1	up	0.780423	0.581162	0.428252	0.230039	0.401295	0.421949	1.26177	1.03488	1.94297
OV07G003960.1	up	70.2525	71.9851	63.8178	30.9437	25.6016	20.9334	99.3938	87.9805	91.6268
OV07G004180.1	down	1.17993	2.60021	1.87072	2.07493	3.55689	2.59335	1.51605	0.856498	0.42263
OV07G004400.1	down	6.49105	5.87294	6.2526	10.3059	11.1623	9.10269	2.53545	2.44009	1.64618
OV07G004860.1	up	0.924793	0.769978	1.04245	0.424939	0.312274	0.488229	1.39646	1.19005	2.14152
OV07G005080.1	up	0.142334	0.121522	0.188038	0	0	0	0.253064	0.15543	0.185052
OV07G005270.1	down	0.149145	0.460239	0.368748	0.540249	1.75463	0.724521	0.147387	0.137376	0
OV07G005480.1	down	0.267783	0.487808	0.570688	0.425997	0.297151	0.500984	0	0	0
OV07G005750.1	up	0.632134	0.690785	0.231902	0	0	0	1.7005	1.37892	1.18096
OV07G005780.1	up	2.23441	1.6819	2.84901	1.85039	1.63475	1.6514	13.3937	13.9987	8.32735
OV07G006150.1	up	0.369002	0.271697	0.239721	0	0	0	1.43309	1.1035	1.38056
OV07G006200.1	up	5.58294	6.97276	6.00967	1.36356	1.04512	0.85388	11.5554	12.4323	13.1437
OV07G006260.1	up	0	0.770683	0.483342	0	0	0	0.299657	0.513997	0.462172
OV07G007370.1	down	3.13664	2.2514	2.60792	4.77041	5.39322	4.58948	0.512492	0.439463	0.649337
OV07G007840.1	down	1251.67	1060.57	1048.73	1941.36	2451.08	2028.72	456.115	433.643	430.397
OV07G007850.1	down	245.34	202.37	206.115	562.093	512.801	460.211	85.3	82.7284	80.8177
OV07G008110.1	down	19.2487	16.7002	15.8078	24.2647	21.5632	19.5945	3.12357	2.9468	2.9309
OV07G008130.1	down	0.472348	0.568036	0.556909	1.42759	1.14332	1.6119	0.400083	0	0.138233
OV07G008190.1	up	3.43649	2.64145	2.28424	0.548976	0.243274	0.199642	7.8758	10.4373	8.10225
OV07G008340.1	down	0.695566	0.929225	0.58861	0.810419	0.967946	0.962561	0.336863	0.197162	0.136875
OV07G008590.1	up	28.5603	27.5998	32.0419	13.0775	10.0028	13.0786	47.3448	53.1387	53.9086
OV07G009160.1	down	517.185	439.054	430.133	2225.12	2182.03	2035.14	536.729	475.31	492.692
OV07G009950.1	up	3.8744	3.05496	4.60127	0	0.060427	0.10982	29.2727	31.3072	30.9868
OV07G010120.2	up	10.3284	10.3633	10.5998	3.84875	3.72677	2.09944	14.0389	13.9064	14.3637
OV07G010460.1	up	3.10175	1.77727	2.90495	0	0.019706	0	12.2096	9.95616	7.55157
OV07G010500.1	down	11.9934	8.34257	9.53961	11.372	11.772	11.1693	3.33114	4.29633	2.71727
OV07G011870.1	down	73.4712	66.0748	52.9487	204.481	149.865	174.4	39.5082	36.8279	34.2839
OV07G012110.1	down	27.6329	24.3432	20.9073	37.0448	33.7007	34.5217	0.494734	0.908731	0.489639
OV07G013500.2	up	0.44373	0.761105	0.799353	0.25451	0.297056	0.312591	2.98094	2.41239	3.02388
OV07G013560.1	up	1.56765	1.10983	0.837438	0.333141	0.741148	0.184484	4.33376	2.74629	2.36292
OV07G013640.1	down	8.66577	7.98434	7.13437	39.7472	24.6591	18.3646	13.7165	10.7671	12.1533
OV07G013790.1	up	0.441196	0.211646	0.107148	0	0.093297	0	0.760804	0.679775	0.414478
OV07G014910.1	up	2.7979	1.70608	1.72683	0	0.138198	0.211996	1.1362	1.24782	1.03737
OV07G014960.1	down	1.35004	1.56666	1.05599	8.7296	5.37391	5.34157	0	0	0
OV07G015060.1	up	2.81748	2.90926	2.19388	1.98393	1.70086	1.63077	13.7308	12.6313	13.5056
OV07G015850.1	down	22.3467	19.9703	19.8585	45.0987	43.6346	34.8974	11.7233	11.576	11.5882
OV07G015880.1	up	4.42449	4.77091	5.46871	1.48005	1.34502	1.37898	8.83276	11.1396	9.8077
OV07G016260.1	down	0.979882	0.450067	0.591646	0.614204	1.03512	0.999663	0	0	0
OV07G016300.1	up	3.27682	2.91079	3.29238	1.11758	0.817124	0.836409	3.74077	4.22821	3.51481
OV07G016550.1	up	42.0733	41.2285	42.3677	8.79871	6.12051	8.59318	80.98	84.2696	96.8918
OV07G016800.1	up	0.705689	0.699282	0.774435	0.465486	0.274553	0.125636	1.77319	1.23585	1.74643
OV07G017040.1	up	0	0	0	0	0	0	0	0	0
OV07G017080.1	up	0.196721	0.274592	0.100288	0.093447	0.115602	0.270677	1.42609	0.856282	1.13282
OV07G017500.1	down	0	0	0	0	0	0	0	0	0
OV07G017510.1	down	0.086129	0	0	0	0	0	0	0	0
OV07G018160.1	up	1.02342	0.331607	1.57099	0	0	0	0.748729	0.619013	0.608585
OV07G018370.1	down	1.04167	1.02849	0.651156	2.37284	1.21312	2.04907	0.418198	0.717349	0.574622
OV07G018480.1	up	5.12244	4.19883	4.91384	2.75062	1.80143	2.52368	11.9132	12.4645	12.0644
OV07G018610.1	up	6.0518	6.08246	6.18713	1.41669	1.30669	0.884362	22.7805	19.7698	20.8699
OV07G018780.1	down	0.066851	0.154088	0.307985	0.457631	0.618839	0.3807	0	0.031511	0
OV07G018820.1	up	0.938787	0.786564	0.839184	0.958948	1.11896	0.605023	4.96638	4.04793	4.44675
OV07G018900.1	up	54.5439	45.5725	47.2823	28.5127	24.9511	18.1773	91.9366	86.9455	96.6067
OV07G020180.1	down	0.371815	0.151276	0.436443	1.24435	1.11924	0.773846	0.133069	0.079751	0.036878
OV07G020400.1	down	3.89262	122.601	4.30979	9.64166	167.238	8.19098	4.07748	2.68106	3.6479
OV07G021120.1	up	1.02908	0	0.433651	0	0	0	1.48697	1.79988	2.00362
OV07G021140.1	up	13.3577	11.7022	11.1294	10.6633	12.3471	6.79895	19.5302	25.1394	21.8137
OV07G021440.1	down	1.79744	0.945325	1.22713	3.37711	3.2425	2.3459	0.372871	0.695163	0.655032
OV07G021460.1	down	1.7595	6.97286	6.51993	18.7536	12.9794	6.39076	1.75336	1.74409	2.93081
OV07G022040.1	up	0.340017	0.129487	0.14517	0.170799	0.164351	0.118933	1.07298	0.64439	0.913476
OV07G022110.1	up	16.941	16.6375	16.3238	11.1216	10.0737	9.37739	65.6613	59.8074	68.0526
OV07G022120.1	up	0.747559	0.739285	0.977988	0.870463	0.795654	1.02835	4.88828	4.39159	3.16417
OV07G022990.1	down	8.92087	8.9114	6.63304	6.54437	7.05204	5.37093	0.073077	0.37331	0.212401
OV07G023590.1	down	0.845375	1.1669	1.82695	4.76484	5.25332	6.42524	1.21256	0.473419	1.18309
OV07G023820.1	up	7.16083	8.11334	9.61971	7.15773	7.4074	9.18309	28.7448	25.7587	27.3233
OV07G023920.1	down	16.6104	14.5819	15.6948	31.2863	29.0019	22.4436	7.25105	6.87751	6.10352
OV07G024110.1	up	2.13523	1.94644	2.34096	1.36323	1.60965	1.41891	5.83598	5.05827	5.39236
OV07G024140.1	up	1.86227	1.22496	1.4249	1.00719	0	0.684787	1.5989	1.89412	1.41939
OV07G024560.1	up	8.66207	7.7162	10.2347	1.74255	4.13108	1.56572	17.9672	16.8061	14.3779
OV07G024800.1	up	0	0	0	0.065049	0	0	2.40385	2.11313	1.65057
OV07G024810.1	down	2.29838	3.2189	2.48011	3.52416	2.46887	2.26184	0	0.354761	0
OV07G024820.1	up	5.2054	4.49746	5.55001	1.07373	0.735558	1.14159	7.96078	7.86037	8.03249
OV07G024910.1	up	0	0	0	0	0	0	0.932132	1.06253	1.00414
OV07G025090.1	up	1.49532	1.12008	1.82879	0.194269	0.209153	0.253231	3.11401	3.94297	4.30272
OV07G025750.1	down	0	0	0	1.22492	1.46107	1.09521	0	0	0
OV07G026630.1	down	2.63788	3.87303	3.37062	9.59495	7.76131	9.81056	0.166926	0	0
OV07G026910.1	down	0.03851	0.075472	0.04014	0.306746	0.151495	0.13068	0.028924	0.010633	0.005464
OV07G026930.1	up	2.28837	2.20595	2.12581	0	0.564521	0.782827	4.3697	3.62932	1.92301
OV07G027950.1	down	1.99003	2.21593	3.76191	4.93033	4.14321	5.02664	0.887258	1.24771	0.862813
OV07G028180.1	up	3.4982	2.03232	3.31728	1.30486	3.2117	2.347	9.17861	10.1819	11.0033
OV07G028520.3	down	20.1829	7.21917	8.94323	12.1055	37.2988	4.92918	2.33544	1.17392	1.00919
OV07G028560.1	down	2.2053	1.38043	1.08863	6.25721	7.59568	7.66651	1.01066	0.860112	0.388162
OV07G028590.1	down	0	0.291129	0.218974	2.62791	2.01986	1.91933	0	0	0
OV07G029660.1	down	0.668586	0.765673	0.792309	1.95402	4.85884	1.50497	0.43079	0.688807	0.649392
OV07G029670.1	up	18.1304	18.6014	18.1139	0	0	0	46.2543	40.3174	44.9298
OV07G030260.1	up	0	0.008473	0	0	0	0.025788	0	0	0
OV07G030620.1	up	5.51461	5.09559	5.63673	2.57451	2.35051	1.17119	8.84354	7.95695	8.11395
OV07G030710.1	down	5.79665	5.14486	5.09233	8.67082	6.37296	6.57265	1.18488	1.747	1.32071
OV07G031360.1	up	17.7364	17.2762	18.0404	4.71673	4.83377	6.67711	29.8377	28.6212	31.2895
OV07G031800.1	up	5.87178	5.12735	7.81323	0.173409	0	0.0993	20.0502	17.7888	16.5543
OV07G031820.1	up	1.56368	1.6164	1.53397	0	0	0	1.55915	1.46944	1.1525
OV07G031990.1	down	5.45251	5.92301	6.56503	9.31107	7.22397	8.8751	1.90454	1.78256	2.28741
OV07G032040.1	down	1.67999	1.88032	1.83667	2.38692	3.15251	2.3054	0.377134	0.463167	0.486514
OV07G032180.1	up	0	0	0	0.11005	0	0	5.87576	6.02812	4.00941
OV07G032400.1	down	2.53543	2.09714	2.2944	1.5424	2.79265	1.98682	0.286408	0.186737	0.75806
OV07G033780.1	up	0.67572	0.509391	0.266167	0.493448	0.340317	0.682897	4.15562	2.65183	2.63307
OV07G033980.1	down	1.6876	3.05348	2.65922	4.00608	4.81484	2.84342	1.07467	0.782453	1.12289
OV07G034160.1	down	2.77375	2.02297	2.24288	5.44007	3.92802	3.08131	0.914863	0.758552	0.435846
OV07G034170.1	up	13.4079	14.9859	11.4453	2.54657	3.10424	2.36115	13.3501	15.4679	13.8652
OV07G034480.1	up	2.37633	1.04237	1.53578	0.601928	0.599708	0.275712	3.33643	3.87512	3.60738
OV07G034490.1	up	1.4374	1.0455	0.903365	0	0	0	2.60178	1.15013	1.29962
OV07G035100.1	down	2.35594	1.52914	1.97287	2.99228	3.07258	2.16503	1.19132	0.389119	0.535441
OV07G035120.1	down	0	0	0	0	0	0	0	0	0
OV07G035250.1	down	2.06593	1.53552	3.00738	5.77704	3.70283	3.06761	0.965774	0	1.04096
OV07G035530.1	up	3.64212	3.97752	5.58529	5.7621	5.05521	5.73436	32.4121	25.5363	26.7071
OV07G036240.1	up	0	0	0	0	0	0	0	0	0.049332
OV07G036280.1	up	10.0823	8.1149	9.2204	10.8702	8.79567	6.34852	62.7734	58.6793	57.5007
OV07G037580.1	down	1.06344	0.983493	1.31409	1.85716	2.38775	2.48058	0	0.208454	0
OV07G038910.1	up	0.44834	0.603018	0.615834	1.08428	0.78035	0.942536	1.44767	2.21032	2.68083
OV07G039020.1	up	1.5173	1.16222	1.76457	0	0	0	1.83628	2.10094	1.1555
OV07G039150.1	up	5.42724	4.80463	4.82972	2.22366	0.376995	1.27625	4.91313	4.57937	4.73818
OV07G039540.1	up	7.7508	6.6729	6.53186	0	0	0	3.0659	1.23017	2.25002
OV07G040330.1	up	2.15925	1.56926	1.92349	1.97454	0.994318	1.58472	3.88819	2.92108	3.91237
OV07G040520.1	up	0.955148	1.15439	1.15964	1.21173	0.756381	1.48239	5.88885	5.12444	5.06543
OV07G040620.1	up	0	0	0	0	0	0	0	0	0
OV07G042020.1	up	0.588132	1.01575	0.945892	0.388459	0.328629	0.433157	1.89163	1.35317	1.685
OV07G042950.1	down	5.70098	3.24279	6.0107	12.7782	14.139	11.8654	3.94994	3.05335	2.92525
OV07G043640.1	up	0	0.237824	0.264397	0	0	0	0.288025	0.321835	0.346017
OV07G043660.1	down	0.793166	1.41733	0.805781	2.62742	3.45128	1.35231	0.591756	0	0
OV08G000760.1	down	16.2815	11.2456	12.3522	21.3596	22.6078	14.7389	1.40735	2.6863	2.95657
OV08G001130.1	up	0	0	0	0	0	0	0	0	0
OV08G002220.1	down	0	0	0	0	0	0	0	0	0
OV08G003780.1	down	0	0	0	0.955251	2.55967	0.838709	0	0	0
OV08G003790.1	up	3.10207	3.60038	2.73422	1.1478	0.578539	0.669233	15.0044	12.47	12.6737
OV08G003960.1	up	0.236843	0.02324	0.136608	0	0.274503	0.150841	1.17494	1.45035	1.21822
OV08G005580.1	up	0	0	0	0	0	0	0.208103	0.220385	0.159821
OV08G005890.1	up	0.720196	1.24724	0.921947	0	0	0	1.54822	2.14661	0.800653
OV08G006770.1	down	7.3365	7.44147	6.28042	21.6867	19.4556	13.4478	2.70195	2.34432	3.6181
OV08G006860.1	down	548.265	466.956	496.906	699.56	627.014	585.088	132.402	123.428	123.728
OV08G007140.1	down	0.11851	0.034274	0.136828	0.824028	0.318884	0.240195	0	0	0
OV08G008330.1	up	0.136544	0.161484	0	0	0	0	0.734328	0.606482	0.237505
OV08G010140.3	up	6.79444	7.51958	6.93592	3.84308	3.79404	2.32136	13.1996	11.8474	11.7257
OV08G010220.4	up	3.37711	4.07314	3.56856	1.08608	0.869041	1.15838	5.80466	5.21193	6.00335
OV08G010270.1	down	0	0	0.483	0.904822	0	0.446172	0	0	0
OV08G010630.1	up	2.53991	1.93552	2.07156	1.25235	1.34285	0.991258	8.16185	9.7161	8.50587
OV08G010640.1	up	1.74874	1.8494	2.32112	1.27658	0.638543	1.20965	7.94814	7.86932	8.1167
OV08G010650.1	up	0.417847	0.246366	0.420814	0.347807	0	0.173652	2.04333	1.13587	0.781169
OV08G011200.1	up	0.470033	0.636963	0.774658	0	0	0	1.07803	1.65885	1.73542
OV08G011680.1	up	0.132652	0.094759	0.098313	0	0	0	0.360698	0.833976	0.120424
OV08G012720.1	up	100.313	89.369	82.7737	99.3027	94.4538	88.048	714.373	651.439	635.178
OV08G013380.1	down	1.29843	0.507832	0.486273	2.61303	1.66291	1.10909	0.807091	0.668106	0.56218
OV08G014550.1	down	3.0961	3.22921	2.2556	3.33547	4.27949	4.8238	0.406489	0.467534	0.521186
OV08G014750.1	up	0	0	0	0	0	0	0	0	0
OV08G014800.1	down	0	0	0.21753	0.568117	1.27014	0.824986	0	0.130994	0
OV08G015480.1	down	1.84578	1.92495	2.6296	13.6417	11.3989	11.4442	3.71353	3.31486	4.25773
OV08G015660.1	down	12.9047	14.9561	11.662	19.3925	15.8521	36.1647	5.09781	5.48289	5.06092
OV08G015680.2	down	4.74883	4.12777	5.08728	10.1973	9.16764	8.2576	2.75061	0.920045	2.2216
OV08G015770.1	down	6.67585	7.42924	6.07334	8.89064	6.91774	9.98685	2.32742	2.69342	2.16034
OV08G016100.1	down	1.16643	1.89808	1.1072	2.00302	1.19805	1.92758	0.305709	0.324309	0.573617
OV08G016410.1	up	0	0	0.134792	0.083689	0.361291	0	0.575252	0.8549	0.371825
OV08G016560.1	up	0	0	0	0	0	0	2.64484	2.79656	2.72692
OV08G016660.1	down	0.246955	0.096882	0.073152	0.440564	0.308257	0.434093	0	0.044277	0.026856
OV08G016740.1	up	1.39229	1.79677	1.05142	0	0	0	1.9841	2.38965	1.5767
OV08G016810.1	up	1.2978	1.52835	1.7509	1.88797	0.318926	0.498016	1.1905	2.83434	2.97755
OV08G016910.1	up	0.586814	0.301242	0.726193	0.078265	0	0.042619	0.704897	0.706064	0.587388
OV08G017140.3	up	1.41323	1.73204	1.31731	0.915808	1.23675	0.881098	11.849	7.88515	9.75498
OV08G017190.1	up	6.12009	6.97157	7.48098	0.958015	0.915989	0.5377	7.58943	7.35887	8.05754
OV08G017580.1	down	0.075222	0.01543	0.035172	0.946198	0.496961	0.546842	0	0.013355	0
OV08G018720.1	up	7.79497	5.36811	5.80878	1.84573	0.433268	0.900781	11.3303	11.5197	11.6255
OV08G019790.1	down	0.083843	0	0	0.649074	0.527168	0.283256	0	0	0
OV08G020570.1	up	0.48039	0.670317	0.568194	0.462181	0.297772	0.69209	3.09114	2.95299	3.34673
OV08G022020.1	down	4.2714	3.28279	4.2026	4.25431	2.46299	4.06089	1.30814	1.2671	0.963932
OV08G022150.1	up	2.93825	2.68234	2.08288	0.421804	0	0.33178	3.7587	3.0512	3.69123
OV08G022790.1	down	2.09734	2.59696	2.09233	3.42037	3.43749	2.99933	1.12293	1.11273	1.07401
OV08G022960.1	up	1.21997	1.27868	1.67891	1.58477	2.05079	1.06742	5.04011	5.80165	6.35005
OV08G025290.1	up	9.78654	13.9956	13.2137	2.41761	0.406929	0.704265	14.3934	15.5501	15.1534
OV08G025300.1	down	20.8988	18.8155	16.2664	37.2984	38.7641	36.5883	3.95652	2.02068	2.92578
OV08G025410.2	up	7.45115	10.7374	10.395	0	0.010804	0	9.96955	11.8418	11.4505
OV08G025420.2	up	2.13713	2.26375	1.90908	0.676238	0.846193	0.920694	4.44306	4.61363	3.84612
OV08G025460.1	up	0.430823	0.497115	0.600703	0.25085	0.244144	0.178255	1.6589	1.28157	1.14424
OV08G026190.1	down	0.214577	0.249238	0.08366	0.923145	1.35335	1.3932	0.176261	0.294774	0.488294
OV08G026740.1	down	0	0.056634	0	1.59657	0.875768	0.717423	0	0	0
OV08G026860.1	down	6.66383	7.67062	8.67821	14.0329	9.07085	16.3974	2.11686	2.11804	1.84233
OV08G027840.1	down	10.5026	7.85137	9.98875	16.4123	20.0253	22.2273	4.49235	4.2351	3.41267
OV08G028160.1	down	1.36353	1.06459	0.879449	1.25528	0.679236	1.96147	0	0.130886	0
OV08G028290.1	up	1.35482	1.44533	1.65762	0.100582	0.184152	0.120275	6.25765	5.599	6.45842
OV08G028550.1	up	0.373438	0.253144	0.685092	0.664532	0.369986	0.080519	3.06453	2.61526	3.18504
OV08G028610.1	up	1.96616	2.69421	1.82423	2.22145	1.49725	1.56326	6.94699	8.25579	7.56148
OV08G028810.1	down	18.9794	13.1413	9.19183	20.3719	20.592	16.5007	1.99827	2.63066	1.77331
OV08G029070.1	up	1.27263	1.52613	1.11138	0.675698	0.510848	0.452948	4.34934	3.48462	4.0793
OV08G029420.1	up	1.48404	0.889028	1.41075	0.716289	0.482991	0.316141	3.20406	2.10994	2.25493
OV08G029570.1	up	0.782327	0.866269	1.75861	0.228219	0.073411	0.422183	1.79426	2.43232	2.40443
OV08G029850.1	down	0	0	0	0	0	0	0	0	0
OV08G030680.1	down	11.084	8.80745	10.1609	74.8243	57.9284	59.974	4.46328	2.84346	5.12536
OV08G030730.1	down	36.5852	34.1899	36.6702	48.3382	41.2169	41.3409	10.4217	10.9864	11.47
OV08G031060.1	up	0.089231	0.184799	0.121379	0.236271	0.230801	0.185461	0.085367	0.160016	0.144005
OV08G031550.1	up	0	0.241379	0.135915	0.149158	0.188742	0.097414	0.590465	0.807053	0.939344
OV08G031890.1	up	0.495617	0.176929	0.310077	0.031811	0	0	0.694408	0.883583	0.515834
OV08G032080.1	down	2.05673	3.21585	2.43651	1.73633	5.62142	3.53941	0.990169	0.829911	0.824246
OV08G032300.1	down	0.525913	0.708579	0.502091	3.34332	2.66587	2.29781	0	0	0
OV08G032810.1	up	0	0	0	0	0	0	0.063619	0.038619	0
OV08G032820.1	up	46.9796	30.7219	35.573	7.45424	9.75285	4.32851	35.3691	27.4499	29.8709
OV08G033050.1	up	0.583558	0.348567	0.182146	0	0	0	1.35015	1.02767	1.03504
OV08G033120.1	down	0.895347	0.71658	0.299892	1.71378	2.67145	1.23129	0.130156	0.456909	0.437395
OV08G033340.1	down	1.5153	0.976438	1.00531	3.20749	2.43742	3.71233	0.503625	0.49197	0.377053
OV08G033450.1	up	9.25015	7.4545	10.6324	1.63314	0.930596	0.458543	8.20508	6.83029	5.99802
OV08G033730.1	up	1.47531	2.08498	1.78239	0.384097	0.454813	0.334725	2.08695	2.19625	1.90806
OV08G033940.1	up	0	0	0	0	0	0	0.553103	1.0059	0.718946
OV08G034310.1	up	0.370549	0.503466	0.719802	0	0	0	1.46468	1.3361	1.32908
OV08G034320.1	up	3.17558	3.7591	4.29014	0	0	0	6.60632	5.83198	5.01702
OV08G034360.1	up	0.315497	0.270115	0.54844	0	0	0.047082	1.07851	0.95279	1.37976
OV08G034370.1	up	2.48842	2.36738	3.1991	0	0	0	3.89252	4.25555	4.22016
OV08G034380.1	up	0.505584	0.40484	0.579225	0	0	0	1.44447	1.26491	0.971304
OV08G034390.1	up	0	0	0	0	0	0	0.623984	0.873847	0.527151
OV08G034400.1	up	0.445492	1.60775	1.18619	0	0	0	4.44105	5.2797	4.01387
OV08G034430.1	up	13.6601	15	16.4922	5.62248	4.12285	4.69478	28.4957	31.6837	30.9614
OV08G034550.1	down	8.34945	5.71741	4.75902	9.01583	9.29323	7.44605	3.25513	2.69529	3.114
OV08G034710.1	up	0.456768	0.599974	0.690441	0.596332	0.427165	0.808102	1.92145	1.78706	1.97496
OV08G034740.1	up	0.302719	0.321871	0.25531	0	0	0.061584	0.437757	0.61628	0.486298
OV08G034760.1	up	4.10018	3.8517	3.72872	0.653731	0.741234	1.61861	5.05056	4.52568	5.30114
OV08G036580.1	down	143.773	130.282	146.701	212.955	150.478	208.333	34.1392	36.0724	37.3408
OV08G037550.1	up	2.86406	3.07315	2.05899	0.504664	0.323839	0.694589	1.67589	1.87796	1.89655
OV08G037630.1	down	0.830622	0.329308	0.621184	0.598428	1.01312	0.132601	0	0.122641	0.104368
OV08G037730.1	down	0.898837	1.55799	0.442383	4.0084	3.39467	5.02967	0.653078	0.593567	2.12566
OV08G037770.1	up	344.495	273.091	308.303	141.853	130.359	122.359	563.272	533.097	545.319
OV08G038230.1	up	0.651821	0.670162	0.515569	0.481758	0.460062	0.441787	2.37751	2.64947	1.30989
OV08G038460.1	down	7.49634	5.909	3.67725	8.00561	8.34119	11.115	2.30056	3.70167	3.05265
OV08G038770.1	down	4.3241	4.64827	4.627	6.72326	9.15607	9.17821	1.97188	2.45561	2.10153
OV08G038820.1	up	0	0	0	0	0	0	0.272211	0.471627	0.167333
OV08G039610.1	up	2.8585	3.80761	2.84101	0	0.138759	0	8.21745	6.65774	6.80836
OV08G040120.1	up	43.732	38.3063	41.3121	5.46789	4.61154	3.49676	22.7254	20.9766	25.4174
OV08G040290.1	up	0.600025	1.16773	1.43635	1.22003	1.30133	1.16644	7.21616	7.09184	8.18748
OV08G040600.1	up	4.53164	4.92244	4.47683	0.489025	0.685242	1.12099	2.2683	3.03086	3.20711
OV08G040820.1	up	3.35334	3.74103	2.7475	1.36924	1.53753	1.26706	3.95003	4.85767	5.98988
OV08G040950.1	up	0.168437	0.516003	0.650599	0.810372	0.886929	1.0223	7.46093	7.58221	5.06466
OV08G041270.1	up	0.669015	1.15785	1.21044	0.371768	0.468012	0.520833	3.03942	2.26444	2.24314
OV08G041940.1	down	0.151496	0.516747	0.563076	1.76646	1.3799	1.80871	0.597816	0.286691	0.187177
OV09G000560.1	down	0.464476	0.615895	1.04357	3.45217	0.500915	1.87282	0	0	0.043485
OV09G001070.1	down	2.7994	2.53584	2.58469	29.5029	20.9365	27.4902	0	0	0
OV09G001180.1	down	3.16742	3.40005	2.99309	8.24695	11.5791	6.4153	2.24595	2.27347	2.08535
OV09G001230.1	up	0.926734	1.17078	0.927667	0	0	0	2.43705	2.07577	2.1065
OV09G001400.1	up	0.042533	0.014143	0.026569	0.049399	0	0	0.894866	0.785944	0.716108
OV09G002190.1	up	4.14044	4.41743	3.97672	2.02737	1.20036	1.85269	6.27235	6.91908	4.93862
OV09G003810.1	up	1.43551	1.41443	1.03057	0	0	0	2.69988	1.98655	2.33831
OV09G004270.1	up	6.5719	8.11697	7.13442	10.1159	14.0099	10.4117	71.7344	65.2071	62.1047
OV09G004720.1	down	118.476	94.7602	90.2721	117.335	134.472	106.027	16.0686	21.7961	16.1703
OV09G005060.1	down	2.18158	1.73636	1.10828	14.0228	13.5895	11.2498	1.43172	1.44463	1.57235
OV09G005840.1	down	1.63149	1.79918	1.41738	0.304965	0.282524	0.693115	0.126733	0.046993	0
OV09G006640.1	up	6.96261	5.5716	7.38334	1.57011	2.07789	2.77022	15.4975	14.2893	15.3009
OV09G007150.1	up	0.59566	0.527269	0.557291	0	0.481636	0.696076	2.37596	2.16396	1.70007
OV09G007250.1	down	11.217	12.0133	11.6287	43.2815	30.7678	40.8582	8.42859	7.27891	8.65695
OV09G007330.1	down	11.3929	11.2136	10.2537	29.3874	30.2104	28.0992	6.6132	7.18354	6.94919
OV09G007410.1	up	1.5232	1.80967	1.76988	0.990299	0.736	0.896304	3.35966	3.18934	3.50902
OV09G007680.1	up	1.90226	1.35443	2.23502	0.432056	0.743462	0.41708	2.22785	1.83295	1.2849
OV09G007740.1	up	5.34581	6.65888	6.10526	4.0998	3.67301	3.81296	9.13084	7.90536	9.15644
OV09G007970.1	down	0	0	0	0	0	0	0.305479	0	0
OV09G008040.1	down	11.8474	11.4648	11.7049	62.7422	51.809	60.6275	11.7637	11.918	11.6929
OV09G008170.1	down	0.866168	1.72731	2.08092	2.95437	3.28489	1.90139	0.997742	0.451269	0.696354
OV09G008370.1	down	0	0	0	0	0	0	0	0.211219	0.281987
OV09G008630.1	down	3.67694	4.3909	2.88226	14.8388	18.8121	13.2955	4.26106	3.9491	3.7346
OV09G008640.1	up	3.56646	3.07561	3.04616	3.95625	2.35604	3.07015	12.0072	14.7153	12.9193
OV09G008690.1	up	0	0	0	4.42858	0	2.10415	9.42328	0	0
OV09G008810.1	up	2.55838	2.30982	2.53066	0	0	0	1.37003	1.3215	1.39009
OV09G009480.1	up	1.72702	1.91376	1.86246	0	0	0	5.39136	6.20113	5.23762
OV09G009680.1	down	1.19307	1.2379	0.758273	3.03594	3.83472	3.5234	0.706778	0.121131	0.24615
OV09G009700.1	down	13.5749	10.108	12.4968	34.1014	28.3218	22.2526	9.58765	5.29612	5.43417
OV09G011130.3	down	6.52729	5.74071	6.70125	25.5582	28.9512	18.2234	4.16022	4.48961	3.7823
OV09G011140.1	up	0.333935	0.384697	0.378501	0.094141	0.108179	0.067665	2.64513	2.79968	2.22657
OV09G011410.1	up	25.4653	25.2581	24.9661	2.80955	5.49564	3.72257	18.7377	19.4608	16.3077
OV09G011680.1	up	0.314582	0.336059	0.528153	0	0	0	0.509182	0.482324	0.518862
OV09G011710.2	up	118.801	114.502	117.419	39.2045	25.2773	33.2604	152.753	150.441	152.751
OV09G012220.1	down	31.0328	24.5508	26.3543	27.4899	32.1846	19.3101	13.9071	14.2926	14.1261
OV09G012590.1	up	0.291728	0.534442	0.76163	0.30036	0.273081	0.30387	1.96244	1.73498	1.82937
OV09G013200.1	up	319.065	320.544	341.42	70.5323	66.2367	73.2279	464.018	501.759	523.331
OV09G013240.1	up	0.50595	0.284937	0.455812	0	0	0	2.49411	2.1308	1.78962
OV09G013670.1	up	97.8492	61.4815	64.4165	31.92	32.2536	24.4391	162.005	130.061	130.923
OV09G014150.1	down	1.38484	1.42995	1.2752	2.92433	4.15616	2.30842	0.350554	0.574826	0.389012
OV09G014380.1	up	0.097016	0.287404	0.371454	0	0	0	0.112945	0.286519	0.192957
OV09G014660.1	up	2.97834	2.56145	2.44183	1.77257	1.44703	0.594846	7.51691	4.87108	5.4902
OV09G016470.1	up	6.25043	6.42617	5.98241	3.92481	2.99995	2.55368	13.3947	12.8792	12.0827
OV09G017480.1	up	10.2164	8.71893	7.50863	0.713018	0	1.27561	11.3794	7.508	6.97205
OV09G017590.1	up	0	0	0	0	0	0	3.19174	2.39242	1.94296
OV09G017680.1	up	0.396338	0	0.190482	0	0.382037	0.033235	0.961155	0.830666	0.515924
OV09G018410.1	up	3.98783	2.72612	3.83271	0.178399	0.207782	0.110443	5.7194	5.2958	6.88002
OV09G018820.1	down	1.96518	2.6828	1.71695	3.59256	4.509	2.94893	1.12541	0.834651	1.01578
OV09G018860.1	up	0	0	0	0	0.072654	0	0.784858	0.928607	0.603121
OV09G019440.1	up	35.9645	27.1237	28.1086	40.0024	32.9386	20.7762	172.741	137.195	132.796
OV09G020380.1	up	0	0	0	0	0	0	0.094269	0	0.154149
OV09G020470.1	down	0	0.156567	0.818828	0.611384	1.77358	0.468217	0	0.227676	0.142395
OV09G021400.1	up	0.726257	0.651054	0.711562	0.223344	0.080779	0.036316	1.96009	1.35048	1.62167
OV09G022370.1	down	28.77	28.3146	27.0347	61.8365	61.1965	50.713	11.7462	10.8347	11.962
OV09G022790.1	down	3.40285	2.97177	2.55065	2.84897	4.23236	3.81445	1.50049	0.701362	0.841526
OV09G024660.1	down	0	0	0	0.960877	2.5529	1.24115	0	0	0
OV09G024700.1	down	0.656503	0.595292	0.424784	5.36521	4.26083	4.10923	0.767412	0.905644	0.888981
OV09G025430.1	down	0.720689	1.00686	0.67247	1.50765	2.05251	1.89237	0.197639	0.402077	0.654412
OV09G027220.1	up	0	0.072975	0.056378	0.12747	0	0.062947	0.650206	0.457604	0.517621
OV09G027870.2	down	6.16077	3.22193	2.7348	6.0973	10.2034	4.49231	2.16098	2.7149	2.20265
OV09G030050.1	up	0.425921	0.334901	0.557774	0.143028	0	0.099365	1.90524	1.87486	1.24684
OV09G030520.1	down	0.170265	0.16295	0.128916	0.216396	0.256231	0.16797	0.079632	0	0.060769
OV09G030540.1	up	6.95628	7.75158	6.64403	1.11933	0.680739	0.226372	10.4243	10.6063	6.9657
OV09G031000.1	up	239.105	195.222	158.167	118.337	169.325	98.8567	753.698	675.58	580.731
OV09G031130.1	down	1.0611	1.04754	0.928105	4.18542	4.34161	4.60162	0	0	0
OV09G031140.1	down	0.631356	0.571191	0.828273	6.6385	7.90807	6.71655	1.42753	1.79911	0.723192
OV09G031670.1	up	1.00345	0.710397	0.705182	0.302225	0.200667	0.485314	1.51184	2.11806	1.39173
OV09G032560.1	up	57.2016	52.7325	55.5863	51.9937	48.3698	43.8144	407.104	355.449	346.732
OV09G033810.1	up	8.63241	7.05858	7.88228	0	0	0	10.8774	8.80537	8.89968
OV09G034040.1	up	3.45233	1.67791	2.14263	1.22191	0.395357	1.54212	5.85931	5.63185	13.393
OV09G034070.1	up	2.2353	2.39141	2.73011	0.21238	0.363761	0.432662	10.3541	10.962	10.7503
OV09G034750.1	up	36.0529	38.95	34.7437	0	0	0	31.9804	27.2851	29.8057
OV09G034810.1	up	0.247321	0.72702	0.352016	0.21315	0	0.10679	1.36129	0.976648	1.10263
OV09G035680.1	down	0.06762	0.04585	0.020459	0.424749	0.661761	0.398219	0.083076	0.024849	0.091612
OV09G036830.1	up	0	0.031246	0	0	0	0	0.04701	0	0
OV09G037310.1	up	59.7469	56.7495	58.5684	18.0366	17.2617	11.0424	131.882	114.086	115.097
OV09G037550.1	up	0.475234	0.384188	0.534991	0.472497	0.162873	0.432013	1.33017	1.02566	1.1511
OV09G037640.1	down	2.6577	5.48612	2.88851	1.48277	7.93352	3.1467	1.09856	0.453845	0.572996
OV09G037740.1	up	15.8905	13.0597	14.6244	6.53754	4.88945	5.76831	20.5197	20.8894	24.0782
OV09G038740.1	up	85.1985	82.3525	84.0302	0	0.085241	0	10.1814	8.24504	13.9189
OV09G038980.1	up	0.916396	1.74562	1.21746	0.507049	0.696522	0	4.22889	3.29858	3.77406
OV09G039170.4	up	0.031785	0	0.080768	0.051972	0	0	0.256745	0.339438	0.405852
OV09G039200.1	up	0.293956	0.310386	0.388697	0	0.091644	0	2.08589	2.08788	1.91939
OV09G039580.1	down	0.441793	0.891953	0.669024	4.15879	6.42647	5.07279	1.47238	1.58855	1.20686
OV09G040220.1	down	0.501068	0.226848	0.428384	0.586257	0.736237	1.1822	0.067934	0	0
OV09G040270.1	up	0	0	0	0	0	0	3.29664	2.48059	2.55401
OV09G040420.2	up	0.163073	0.55679	0.57184	0.971911	0.591735	0.986995	2.63946	2.23308	3.11777
OV09G040500.1	down	122.237	121.48	106.607	216.149	256.873	169.833	47.0084	47.0234	48.4215
OV09G040580.1	up	0.826157	0.76782	0.965464	0	0	0	5.40599	6.02883	0
OV09G040970.1	up	23.2685	20.6242	15.5799	16.2523	14.1409	15.079	18.6697	19.3346	20.8382
OV09G041280.1	down	0	0	0	0	0.56488	0	0	0	0
OV09G043560.1	up	4.99003	2.8354	2.82947	2.31706	1.53375	1.60797	29.7605	26.1123	24.1252
OV09G044240.1	down	1210.61	1154.54	1244.56	3446.02	3436.83	3349.28	627.7	654.334	605.55
OV09G044490.1	down	0.696262	0.825233	0.470689	1.02214	0.819028	0.772862	0.217633	0.174893	0.147914
OV09G044830.1	down	25.564	22.6882	24.5368	29.2103	34.0076	36.6411	6.73872	8.7584	7.71186
OV09G044880.1	down	30.9331	26.4118	26.6968	87.1097	66.124	68.2674	16.4247	12.9997	16.7598
OV09G046260.1	up	2.63425	2.21224	1.57649	0.995597	0.658558	1.01916	3.44482	3.37622	4.48051
OV09G046470.1	up	1.81697	2.01479	2.47207	0.48458	0.439495	0.769288	7.81969	7.05976	7.21992
OV09G046490.1	down	59.6448	49.6939	53.9118	107.647	80.9032	83.3166	0.437423	0.495346	0.579646
OV09G046560.1	down	0	0	0	0.172014	0.153508	0	0	0	0
OV09G046590.1	down	5.46731	4.65958	2.5501	6.79679	7.00507	5.64593	1.11254	1.04223	0.683646
OV09G046780.1	down	6.28195	6.85179	6.78845	11.4321	13.4131	10.5165	1.89166	3.4432	2.11581
OV09G046890.1	down	1.96019	2.03579	1.67456	5.79233	5.01639	5.51739	2.13305	1.97365	1.73842
OV09G047110.1	down	1.10947	0.691118	0.793138	2.45277	14.674	4.59848	2.01167	2.00581	1.45526
OV09G047140.1	down	6.00117	4.70008	4.93212	9.07342	9.13022	4.52257	2.52615	1.8072	1.7047
OV10G000410.1	down	52.8945	43.1783	38.7143	46.1773	41.2725	35.0751	5.75923	5.41409	5.67717
OV10G000570.1	down	9.75678	7.10215	9.10191	12.4706	14.6435	10.687	1.85002	3.31462	3.36277
OV10G001190.1	up	18.055	20.4602	20.4099	4.39328	3.21351	2.85138	23.5904	26.0105	22.4589
OV10G002070.1	up	1.32246	1.7031	1.28163	0.864002	0.633434	0.517625	8.78267	7.72362	8.6958
OV10G002910.1	down	2.95218	4.07061	2.68138	4.06393	3.4933	2.40462	1.78476	0.834608	0.743227
OV10G003130.1	down	0.983925	0.568896	1.06244	2.59633	1.82891	1.45421	0	0.113738	0
OV10G003620.1	up	0	0	0	0	0	0	0.487177	0.723879	0.696765
OV10G003760.1	down	1.32833	1.30591	1.67142	4.25611	3.05023	3.82065	0.452911	1.53143	0.92263
OV10G004560.1	up	0.104183	0.027305	0.115747	0	0	0	0	0	0
OV10G005110.1	down	4.65576	3.86304	3.41136	2.20411	2.74828	2.20453	0	0	0
OV10G006180.1	down	1.55638	1.73992	1.53822	3.35714	6.16837	4.06566	0.590448	0.909928	0.657068
OV10G006190.1	down	1.54819	2.18035	1.63183	3.02371	4.39815	4.30732	0.975509	1.48147	0.95882
OV10G006510.1	up	4.3561	5.0534	4.29246	2.09112	1.67124	1.33153	10.1577	10.8379	12.8854
OV10G006720.1	up	0.77654	1.02007	1.5589	0.199176	0.065152	0.147889	2.70906	3.06004	2.42808
OV10G007070.1	down	12.5707	12.5598	9.75466	13.6083	13.7758	14.0082	2.34198	3.91066	4.01287
OV10G007090.1	down	1.48634	1.12695	0.959746	1.23612	1.10532	0.353987	0.532541	0.462777	0.276472
OV10G008360.1	up	0.71052	0.797399	0.872753	0.338041	0.638483	1.15647	5.70702	3.91226	4.07452
OV10G008390.1	up	23.0859	19.6613	28.3932	0	0	0	16.0877	16.2966	16.6828
OV10G008690.1	down	0	0.192854	0	2.73784	2.50323	3.13183	0	0	0.250293
OV10G009950.1	up	35.746	30.8735	34.2228	12.6288	10.671	9.12936	42.6431	41.8628	42.6235
OV10G011090.1	up	3.25866	1.60386	1.36263	0	0	0	2.52271	2.92046	2.18619
OV10G011360.1	down	408.336	293.267	272.678	516.434	533.242	356.615	175.432	133.664	127.891
OV10G012980.1	up	0	0.237661	0	0	0	0	12.2928	9.39241	11.4467
OV10G013140.1	up	0.89282	0.439817	0.711491	0.566243	0.988409	0.475826	1.90305	2.6841	2.51898
OV10G013490.1	up	0	0.39495	0.45154	0	0	0	4.70505	5.11419	4.78918
OV10G013600.1	down	22.4327	18.8904	21.8132	63.9604	56.0334	57.5089	11.8779	10.5182	10.4341
OV10G014640.1	up	5.78071	5.44128	6.8721	0	0	0	2.79024	3.10095	2.89859
OV10G015290.1	down	9.63689	7.55139	7.33091	26.4735	18.5405	16.4691	2.19413	1.2538	1.78949
OV10G015370.1	up	0.279445	0.221824	0.214235	0.081252	0.27937	0.161636	0.547142	0.586205	0.698793
OV10G015420.1	down	60.8231	57.6753	64.9827	91.0442	75.8636	82.3456	19.7461	21.523	19.7203
OV10G015510.1	up	1.97413	1.40733	0.928422	0.629741	1.00218	0.869142	6.50196	6.00644	5.13042
OV10G016370.1	up	11.6669	13.2526	16.5483	7.12659	7.41847	6.80234	24.6569	25.894	27.9432
OV10G016500.1	down	0	0.261633	0.520927	3.07309	4.54861	3.32265	0	0.11254	0
OV10G017150.1	down	0	0	0	0	0	0.871262	0	0	0
OV10G017350.1	up	1.68418	1.61521	1.91413	0.858742	0.445718	0.395751	8.4155	10.3971	10.339
OV10G017370.1	down	4.31934	5.19843	4.2857	13.0942	16.4235	12.4227	1.67353	2.32391	1.48987
OV10G017640.1	up	1.92688	1.37101	0.87869	0	0	0	0.804026	1.19382	0.819238
OV10G023530.1	down	2.49944	0.589113	1.14374	21.782	22.8079	20.5318	0	0	0
OV10G024930.1	up	7.98014	6.83703	3.83626	4.3712	3.35398	2.83088	17.7666	18.7841	15.3061
OV10G025540.1	up	1276.16	1208.39	1325.4	379.079	299.815	346.252	1956.52	1974.36	2053.86
OV10G025670.1	up	0.267561	0.09051	0.203428	0.053846	0	0.097334	0.646704	0.706435	0.552442
OV10G027220.1	up	1.38481	1.27774	0.573625	0	0	0	2.76425	3.51806	3.74468
OV10G027230.1	up	0.750437	1.59154	1.15644	0.825952	0.343271	0.555158	4.94651	3.37602	4.70361
OV10G027990.1	down	2.16193	2.09549	1.84861	2.91837	3.61143	3.05036	0	0	0.057805
OV10G028030.1	up	0.101666	0.339971	0.021025	0.105858	0	0.068482	0.282971	0.691419	1.20776
OV10G028330.1	up	0.781605	0.521769	0.557576	0	0	0	1.19517	0.899366	0.9339
OV10G028430.1	down	0.347072	0.276799	0.225889	0.554426	0.916146	0.580946	0.077525	0.020641	0.082814
OV10G028800.1	up	1.00061	0.882776	0.986049	0.131436	0.05118	0.157742	1.2942	1.30077	1.4539
OV10G028860.1	up	1.23293	1.25296	1.79158	0.264333	0.305282	0.331372	2.58834	2.89877	2.91168
OV10G028910.1	up	0.133529	0.46833	0.303979	0	0	0	0.905588	0.83142	0.41842
OV10G029290.1	down	0	0	0	0.403014	0.528507	0	0	0	0
OV10G030170.1	down	1.70897	1.46839	1.44958	1.91569	2.0497	1.21622	1.02848	1.15668	0.20376
OV10G031310.1	down	2.12109	1.47151	1.6786	4.89352	5.53259	3.9203	0.636652	1.02001	1.31642
OV10G031450.1	down	0.092235	0.078066	0.119933	0.714536	0.480399	0.970587	0	0	0
OV10G031550.1	down	1.7473	2.04461	1.9816	7.02783	7.4001	6.66786	0.896829	1.03098	1.18443
OV10G033150.1	up	12.7111	12.5567	13.4029	3.87786	3.45216	3.37493	19.5051	19.5273	23.1476
OV10G033560.1	down	40.3231	40.4234	33.3877	10.6701	25.8953	13.0674	1.7649	1.58794	1.50907
OV10G033710.1	up	79.5456	74.3403	62.4215	39.3091	37.8694	28.8024	127.8	119.856	113.401
OV10G033800.1	up	5.7872	8.36354	9.72138	1.45253	1.88903	1.90934	10.6948	9.91769	8.49878
OV10G034140.1	up	3.15933	2.95559	3.01649	0.129679	0.097116	0.139455	3.4442	3.36451	3.79013
OV10G034310.1	up	2.73592	1.90787	0.926637	0.458294	0.820978	0.430466	2.52973	0.846046	4.378
OV10G034420.1	down	0.141771	0	0.591316	2.23148	2.02006	2.5552	0.103004	0.104347	0
OV10G034450.1	up	1.25509	1.72202	1.37038	0	0	0	4.70178	2.51966	1.82011
OV10G034500.1	up	0.127246	0.08894	0.144662	0	0.212951	0.082277	1.19871	1.40251	1.45119
OV10G034840.1	up	2.93808	3.44268	3.80587	0.904281	1.34269	0.640715	7.91054	6.87912	7.49195
OV10G035450.2	up	1.90955	2.9297	2.49594	0	0	0	2.30571	2.01793	1.98314
OV10G035750.1	up	1.15406	0.886252	0.67302	0.329585	0.334575	0.143174	0.968697	1.23273	0.694433
OV10G035790.1	down	3.04363	2.35467	2.81107	3.00949	2.64723	2.28886	0.470653	0.589678	0.28835
OV10G037420.1	down	2.79358	2.69251	3.83795	2.56618	2.36079	2.75507	0.578937	0.609018	0.50125
OV10G037560.1	up	0.872516	1.05856	1.08516	0.886286	0.453598	0.589617	1.86265	2.47177	2.0271
OV10G037700.1	down	50.3312	57.6429	53.1638	114.807	89.6251	93.544	23.7497	22.5123	24.8282
OV10G037730.1	up	11.3235	10.409	9.89413	4.57636	2.85542	4.98882	19.2594	17.4551	20.6851
OV10G038020.1	up	0	0.012995	0.019	0	0	0	0.594558	0.454848	0.514869
OV10G038240.1	up	0.077991	0	0	0.043609	0	0	1.80119	1.34381	1.22169
OV10G039050.1	down	0.814664	0.437822	0.861249	2.00461	1.74729	1.14635	0	0	0
OV10G039130.1	up	0.670052	0.547046	0.712098	0	0	0	2.76679	3.36893	2.57791
OV10G039180.1	down	0.632609	1.56233	1.69838	1.89764	1.73845	2.37201	0.940159	0.672933	0.498052
OV10G039400.1	up	6.64558	5.28379	5.67684	3.7838	2.34018	3.21864	10.0892	11.0616	11.9603
OV10G039680.1	down	0.743928	0.383943	0.387429	4.13692	3.31005	4.89024	1.51199	1.08393	1.32779
OV10G039730.1	up	4.72762	6.04499	6.0242	1.80216	0.794829	2.26416	10.1439	9.45086	8.7597
OV10G040010.1	up	0.075962	0.45586	0.352425	0.158987	0.120274	0	0.369229	0.67248	0.483853
OV10G040660.1	up	2.82253	3.81375	3.84321	0.890684	0.876287	1.2034	4.2972	4.34021	4.28582
OV10G042180.1	up	0.597999	0.43854	0.455267	0.304024	0.40928	0.79056	3.49649	3.31512	3.11151
OV10G042690.1	up	1.55637	1.44565	1.12976	1.25857	1.03767	0.983309	1.43646	1.62693	1.32468
OV10G043350.1	up	1.7835	2.21558	1.99646	0.69882	0.583164	0.682658	5.54899	4.99726	5.81956
OV10G043480.1	up	0	0	0	0	0	0	0	0	0
OV10G043620.1	up	9.38304	11.629	10.6593	5.10408	0.60219	3.38682	23.7213	23.7051	27.3083
OV10G044420.1	down	0.60179	0.460763	0	2.13717	3.51798	1.57868	0	0.672022	0.246442
OV10G044680.1	up	2.51067	0.99978	2.10062	0.71332	1.56614	0	2.73595	3.97393	4.05467
OV10G044720.1	up	0.240796	0.117194	0.185714	0	0	0.095601	0.06139	0.365239	0.367583
OV10G044730.1	up	3.76783	7.117	4.02087	1.91388	2.12042	1.69851	7.5798	7.52019	7.17811
OV10G045280.1	down	2.34494	2.06862	1.26379	10.1447	9.53918	10.2635	1.346	1.56548	1.17717
OV10G045440.1	down	5.96094	5.71794	5.07911	15.0403	14.965	10.1663	3.61082	3.21947	2.93485
OV10G045510.1	down	50.7436	33.5118	27.2462	181.141	111.115	348.41	17.6341	25.7328	14.695
OV10G045540.1	up	2.11048	3.33865	2.01471	2.11742	2.6897	2.45796	6.65085	6.40801	6.15571
OV10G045600.1	up	1.04952	0.310992	0.945864	0	0	0.18244	2.88494	1.45953	1.59496
OV10G045620.1	up	0	44.689	39.5598	11.7269	12.053	9.74823	50.5074	54.4841	50.5112
OV10G046140.1	up	0	0.217464	0.184684	0	0	0	27.721	21.0779	22.6329
OV10G046320.1	down	132.197	99.322	93.9427	198.279	219.25	193.447	40.2826	42.8048	39.2207
OV10G046630.1	up	1.65697	2.09414	1.8575	0	0	0.295805	4.26367	3.96358	3.81596
OV10G048020.1	up	122.535	95.0448	96.4238	97.0964	104.148	68.2201	153.26	143.68	143.471
OV10G048170.1	up	2.25413	3.33289	2.22744	1.8355	0.966739	0.687218	3.27399	2.4785	2.0877
OV10G048210.1	down	4.75429	3.29692	2.61016	3.77968	8.44223	6.52705	0.46769	0.137809	0.169317
OV10G048440.1	down	2.69318	1.89013	3.52722	8.15874	7.33451	6.50989	0.627599	0.565303	0.589733
OV10G048920.1	up	1.07601	1.53255	0.772659	0.636055	0.745511	0.22194	3.90223	3.49268	3.72
OV10G049290.1	up	62.9555	65.6652	71.5674	20.4217	16.1202	21.19	71.9669	77.8469	80.2626
OV10G049560.1	down	1.8739	1.59961	2.0226	2.49933	1.71529	2.43415	0.781585	1.08973	1.23993
OV10G050090.1	down	0.499264	1.56002	0.995899	3.72743	4.30817	2.96913	1.03761	0.586117	0.817078
OV10G050310.1	up	0.570868	0.712108	1.18511	0.469624	0.62693	0.453599	1.45399	1.14586	2.46952
OV11G000060.1	up	0.613266	0.839529	0.314756	0.981746	1.49428	1.36319	4.89893	3.39837	3.66269
OV11G000770.1	down	7.65396	6.19597	6.5915	7.49746	7.83362	5.19483	1.51255	1.49132	1.31003
OV11G001220.1	down	0.443395	0.388465	0.660532	1.97575	2.61601	2.26167	0.379333	0.27209	0.505309
OV11G001500.1	up	10.4	10.3067	11.2239	3.36282	3.51532	3.24422	16.0009	15.9022	14.7817
OV11G001540.1	up	27.7871	26.9867	32.2514	10.82	10.7818	12.7106	74.6914	78.2253	79.8581
OV11G002210.1	up	1.48632	1.20201	1.33021	0	0.279332	0.174433	1.13838	1.12366	1.9914
OV11G002220.1	up	0.963243	0.807229	1.32287	0	0	0	0.510298	0.700296	1.07133
OV11G002800.1	up	0.395355	0.536967	0.700732	0.021926	0.036458	0	0.674382	0.98118	1.02122
OV11G003990.1	up	0.107429	0	0.090645	0.084497	0.082693	0	0.798559	0.580872	0.943048
OV11G004600.1	down	0.071186	0.452584	0.320153	1.86689	0.556878	3.15885	0.339889	0.238681	0.340282
OV11G005070.1	up	3.61496	4.01868	4.51693	0.939207	1.33458	1.36381	5.58703	4.45223	5.20704
OV11G005230.1	up	0.368002	0.463434	0.487139	0.243367	0.230764	0.210898	1.96707	1.11601	1.13567
OV11G005560.1	up	0.5439	0.764616	0.837656	0	0	0	0.257503	0.219238	0.435417
OV11G005650.1	up	1.65922	1.2674	1.69059	0.594901	0.42585	0.483202	4.18209	5.08814	5.55259
OV11G005800.1	down	1.76147	1.53665	1.61965	3.4353	2.43537	2.1248	0.417755	0.323996	0.52059
OV11G005990.1	down	24.9451	26.6961	22.839	79.725	80.1038	72.1576	19.5295	13.5689	13.5171
OV11G006240.1	up	0.306531	0.148246	0.341831	0.005761	0.026219	0.109376	0.66234	0.404396	0.589837
OV11G007320.1	down	1.91601	1.57008	1.93502	3.97635	1.31968	4.17733	1.4666	0.804147	0
OV11G007360.1	up	0	0	0	0	0	0	0.522248	0.619033	0.469921
OV11G007410.1	down	4.65681	6.10662	5.65185	22.4812	22.8157	21.8136	5.67445	4.68038	5.63294
OV11G007800.1	up	13.0849	9.05451	8.39191	7.2184	8.80572	1.40071	26.5339	21.0918	20.8068
OV11G008130.1	down	0	0	0	0	0	0	0	0	0
OV11G008450.1	up	7.28706	5.77812	6.2141	2.28439	1.66239	1.65981	10.0372	9.50735	9.00331
OV11G008990.2	up	2.53137	3.44968	4.29871	0.127193	0	0.439789	7.06712	5.38568	5.20502
OV11G009300.1	up	0.167143	0.106885	0.056537	0	0	0	0.291091	0.373364	0.324475
OV11G009680.1	up	5.57627	6.71791	8.47477	5.16738	5.15274	12.6132	32.9039	30.7386	28.403
OV11G009750.1	up	10.5298	9.00812	6.74507	5.30898	3.2418	3.99223	20.1329	16.5009	18.7578
OV11G009770.1	up	0.451945	0.500568	0.787243	0.673107	0.711302	0.707097	2.3933	2.00939	2.92948
OV11G009930.1	up	0.09156	0	0	0	0	0.029691	2.22836	2.86501	1.76259
OV11G010790.1	up	0	0.071577	0	0	0	0.025183	0.371	0.473388	0.575457
OV11G011450.1	down	78.338	72.6499	53.3994	73.9566	54.5187	135.062	16.9089	23.2515	18.7243
OV11G011790.1	down	5.47773	4.76454	3.17306	9.65094	5.91533	6.72342	3.07475	1.70596	1.88449
OV11G011970.1	up	0.200671	0.148761	0.091458	0	0	0	0.736758	0.482724	0.54416
OV11G012850.1	up	1.85593	1.7362	1.52072	0.322028	0	0	1.4376	2.00305	2.0563
OV11G013050.1	up	4.08333	4.22764	4.87577	4.69645	3.36571	3.88043	21.1222	17.489	19.1756
OV11G013620.1	up	1.36301	2.0359	1.60484	0	0	0	2.0202	2.94077	3.29673
OV11G013720.1	down	0.953391	1.20053	1.30332	2.22618	2.17238	1.99381	0.345815	0.374684	0.490959
OV11G014590.1	up	3.82142	4.4835	3.61813	1.31015	1.03905	0.987321	5.15089	4.88712	5.9685
OV11G014660.1	down	0.227192	0.774332	0.269308	2.03692	2.90467	1.42282	0	0	0
OV11G014880.1	up	0.220399	0.231439	0.212995	0.180817	0.178123	0.227942	0.137481	0.226794	0.277372
OV11G015070.1	down	1.66711	1.61437	1.47021	3.02093	2.36305	2.72986	0.822346	0.592546	0.442532
OV11G015160.1	up	12.1776	10.8861	11.086	4.98579	3.15939	3.76098	22.8715	22.3248	22.6651
OV11G015660.1	up	3.48768	3.19423	1.96964	0.631457	1.89958	1.62015	4.38384	6.45015	5.41621
OV11G016290.1	down	5.49852	5.82437	5.57921	8.71033	7.71981	7.37593	3.07826	2.03961	2.22905
OV11G018700.1	up	0.073962	0	0.054173	0	0	0.048898	0	0.092739	0.144361
OV11G019850.1	up	19.512	18.1545	18.135	9.67682	10.618	9.02328	44.6617	38.3336	40.6836
OV11G019930.1	up	9.55609	10.6452	10.9196	0.806017	1.19083	0.92344	5.12858	4.56404	5.55459
OV11G021580.1	up	2.55564	1.77034	2.30118	0.644684	0.477833	0.273986	3.00586	2.25387	2.36054
OV11G021700.1	up	0	0	0	0	0	0	0	0	0
OV11G021730.1	up	0	0	0	0	0	0	1.08817	1.01366	1.35546
OV11G021920.1	up	256.523	302.69	349.685	14.9469	15.2471	23.6239	435.689	412.119	447.626
OV11G023700.1	up	3.34286	2.78801	2.44241	1.52805	1.67764	1.19363	13.0033	10.8268	10.5355
OV11G024440.1	down	0	0	0	0	0	0	0	0	0
OV11G024510.1	down	50.7156	44.4967	40.3861	130.634	133.163	111.417	33.2057	27.712	27.7556
OV11G024520.1	up	0	0	0	0.157235	0.063691	0	0	0	0
OV11G025960.1	up	2.20348	2.56812	2.67794	2.0812	2.10778	2.09356	8.24138	8.37838	8.91619
OV11G026150.1	down	58.0715	48.1138	53.1385	18.8356	20.1824	22.2416	1.92993	2.07494	2.34634
OV11G026830.1	down	12.2281	12.1736	12.2959	30.8296	27.4594	29.7217	4.40915	3.7754	3.23167
OV11G026990.1	down	0	0	0	0	0	0.020949	0.045504	0.012785	0
OV11G027530.1	down	0.365737	0.089117	0.058797	1.71204	3.36166	1.2829	0.337206	0.44442	0.49178
OV11G029340.1	up	1.23683	1.65613	2.14455	0.40608	0.31185	0.125398	1.78355	1.54949	1.4891
OV11G029780.1	up	0	1.47207	0	0.351476	0.105519	0	0	0	3.92892
OV11G030750.1	down	0.815137	0.823087	0.831382	1.38146	1.14386	1.31844	0.52429	0.355618	0.177373
OV11G030810.1	down	2.97186	2.13162	2.72976	2.86589	3.61211	4.42238	0.455029	0.830797	1.00299
OV11G030970.1	down	1.25172	0.62408	1.15867	8.60315	7.01326	6.66277	0	0.629941	0
OV11G031380.1	up	0.896587	0	0	0	0	0	0	0.578893	0.396874
OV11G031540.1	up	2.91934	2.71893	3.01716	0	0	0.177736	3.83955	2.9462	3.74971
OV11G033250.1	up	2.07656	3.85078	2.11986	4.37229	3.92506	3.63109	14.3215	12.5907	13.2858
OV11G033670.1	down	0.119123	0.162145	0.242098	0.352019	0.120774	0.316116	0.055288	0	0.189241
OV11G033750.1	up	0.306946	0.779353	0.492412	0.216391	0.163675	0.232076	0.548332	0.583285	0.490413
OV11G033850.1	down	1.22835	1.20426	1.75029	2.75466	3.33355	2.74465	1.59039	0.520859	0.783722
OV11G034130.1	down	19.0493	16.3176	15.0989	38.7692	51.0301	41.9163	6.59398	5.70951	5.85924
OV11G034140.1	down	8.45416	10.3823	9.92089	24.9995	24.1563	24.3602	4.65254	5.52159	5.78317
OV11G034230.1	down	2.45668	2.10273	1.6801	1.03302	1.21662	1.89144	0	0.029305	0.499714
OV11G034550.1	down	0.154027	0.615884	0.811156	1.10741	1.44503	1.13136	0.459006	0.172405	0.196467
OV11G034940.1	down	0.29039	0.334568	0	3.24269	2.35024	2.55938	0.547615	0.511501	0.102515
OV11G035580.1	up	1.17538	1.88122	1.24773	0	0	0	0	0	0.215263
OV11G036460.1	up	1.52633	1.2189	1.13102	0.152115	0	0.143581	4.95001	4.1619	4.28157
OV11G036740.1	up	1.2998	1.4981	1.68441	0.764199	0.33295	0.637596	4.84788	3.75752	4.80198
OV11G036970.1	down	12.3815	8.61537	8.20325	45.2861	47.6584	26.8855	3.13386	2.46493	2.03253
OV11G037850.1	up	4.31381	4.76411	4.55261	4.1404	3.39599	2.64779	14.8148	14.8558	13.9097
OV11G038090.1	up	1.45801	1.55329	1.80226	1.36059	0.604038	0.683191	3.17063	3.48937	3.18108
OV11G039160.1	down	3.06855	1.40179	1.21806	1.26767	2.1273	3.05855	0.22479	0	0.46498
OV11G039220.1	down	4.31924	5.25433	4.019	8.83988	6.05463	5.84516	1.08193	0.73461	1.49864
OV11G039310.1	up	1.17489	1.83439	1.24044	1.15744	0	0.632177	1.55265	2.00901	1.71785
OV11G039490.1	down	89.4449	64.0881	71.0982	91.3297	94.6287	62.2537	20.1403	21.3262	15.3794
OV12G000240.1	up	1.60162	1.68095	2.56737	1.66298	1.78414	1.40672	3.00408	2.28457	3.31264
OV12G000530.1	up	0.317765	0.37669	0	0	0	0.801799	1.61815	1.82335	2.15717
OV12G000770.1	up	0	0.353888	0	0	0	0	0.161052	0.086589	0.483348
OV12G001660.1	up	1.66262	2.26366	2.331	0	0	0	0.679192	0.618351	0.832522
OV12G002170.2	down	2.83162	1.42965	1.77116	5.18981	2.97613	3.1505	1.19249	0.715132	1.47676
OV12G003580.1	down	0.231095	0.565968	0.130654	0.836024	1.15024	1.03403	0	0.2708	0.071376
OV12G004470.1	up	0.115158	0.077944	0.315244	0.023518	0	0.045095	0.209283	0.537817	0.390596
OV12G005740.3	up	17.1223	14.4607	16.6016	35.2234	29.4551	24.819	175.25	119.762	158.15
OV12G006760.1	up	1.00928	1.23026	1.88589	0.666103	0.819455	0.7713	5.70994	5.48403	4.39962
OV12G007320.1	up	0	0	0.104201	0	0.665195	0	21.1909	12.1913	6.03453
OV12G007450.1	down	4.85339	5.91118	5.03038	3.71437	3.95771	4.22711	1.32128	1.07493	1.39441
OV12G007860.1	up	0.21914	0.389099	0.289581	0.100204	0.139349	0.046511	3.55597	3.91382	4.06834
OV12G007900.1	up	2.03446	2.06011	2.20709	0.430049	1.64183	0.62632	2.92635	3.46486	3.51291
OV12G007940.1	down	5.6244	5.67947	5.99366	10.629	8.20773	11.0018	0.669487	1.30538	1.5277
OV12G009910.1	down	0	0.162608	0.13651	0.322978	0.225732	0.24611	0.089202	0.0864	0.095972
OV12G010550.1	down	8.65739	6.77515	8.50832	2.86584	5.87367	3.22097	0.396873	0.724388	0.648756
OV12G011240.1	down	0	0	0	0	0	0	0	0	0
OV12G011350.1	down	0.546723	0.753292	0.28835	5.47095	3.2129	2.72241	1.25684	0.508496	0.927036
OV12G011400.1	up	3.29948	3.58684	4.0793	0	0.13864	0	2.06852	2.23919	2.73497
OV12G012680.1	up	0.871522	1.34958	0.84827	0.371131	0.582896	0.429854	0.797742	0.75524	0.834572
OV12G013420.1	down	2.96819	3.15834	4.54721	5.73147	5.99254	5.72465	0.457354	0.30104	0.904135
OV12G013580.1	down	19.375	47.0604	29.8239	77.9171	71.5488	112.792	6.19698	9.05364	7.27408
OV12G014170.1	down	0.546335	0.8833	1.21269	2.43565	3.4788	2.47192	0.567359	0.267541	0.514068
OV12G014200.1	up	0.293073	0.461038	0.503665	0.240421	0.188716	0.200329	1.54207	1.28485	1.62204
OV12G014950.1	down	0.13649	0	0.038244	0.383947	0.125604	0.182719	0	0	0
OV12G015310.2	down	29.998	25.8322	25.4945	70.2076	65.153	56.0073	16.1546	13.8554	12.3628
OV12G016630.1	down	0.545195	0.68596	0.720318	5.5319	2.88497	4.2406	0.873943	1.29679	1.18259
OV12G016720.1	down	8.42231	8.60383	7.45727	17.2415	16.9937	13.2038	3.43803	3.58408	3.18185
OV12G017000.1	down	2.37728	1.55322	2.73529	4.41167	4.23631	3.18389	1.54999	1.62982	1.98945
OV12G017790.1	up	2.84393	1.70977	2.07998	0	0	0	1.15161	2.19591	1.85442
OV12G018870.2	up	1.99823	2.58432	2.75214	0.487208	0.53459	1.07484	3.15161	4.45516	2.50386
OV12G020990.2	up	3.14654	2.70273	2.59375	0.52158	0.830835	0.070111	2.27447	1.84119	2.85149
OV12G021130.1	down	0	0	0	0	0.025484	0	0	0	0
OV12G021720.1	up	0.502403	0.25937	0.270061	0	0	0.044797	0.787991	0.533497	0.564605
OV12G022080.1	down	2.31882	1.6382	2.10139	15.4602	12.0654	17.4988	2.08894	2.56521	2.48172
OV12G022200.1	down	5.38306	4.37911	2.80827	13.3824	6.66958	3.38295	2.58244	1.29009	2.16099
OV12G023050.1	up	0	0	0	0	0	0.043963	0	0	0
OV12G023140.1	down	0	0	0	2.2195	4.13187	1.75381	0	0	0.059839
OV12G023970.1	down	0.698634	1.25635	1.06204	4.31738	4.96257	3.90318	0.725471	0.815896	0.845159
OV12G024150.1	down	0.206037	0.184762	0.068488	1.37195	1.0487	0.915757	0.283743	0.150233	0.292333
OV12G024480.1	up	56.4571	48.9969	58.7057	6.50099	7.41553	3.55427	54.2608	69.761	60.3185
OV12G025360.1	down	23.8764	18.9518	17.4571	38.0022	33.4082	33.2353	7.55681	6.16893	6.24816
OV12G027560.1	up	0.401767	0.396774	0.169803	0.353739	0.386045	0.472491	1.7707	1.56434	2.09215
OV12G028720.1	down	0	0.033389	0.109564	0.048083	0	0.065333	0	0.092514	0.067871
OV12G028870.1	down	3.46474	3.30085	3.28762	22.7437	19.5597	18.5499	2.77586	3.09794	3.40946
OV12G029440.1	up	0.93728	1.14671	0.70075	0.23693	0.250834	0.732144	0.513125	0.616006	0.632266
OV12G029550.1	up	1.66375	1.2443	0.632515	0.182512	0.390212	0	2.39523	1.83986	3.10154
OV12G030440.2	up	0.114407	0.091021	0.081016	0.047697	0.017461	0.046438	0.3719	0.221556	0.303061
OV12G030570.1	up	0.383005	0.585363	0.315923	0.326703	0.159734	0.2696	1.70744	2.20302	1.64029
OV12G030770.1	up	0.874778	1.25329	1.48677	0.445957	0.307983	0.084229	4.16537	3.74784	5.01587
OV12G031220.1	down	1.48359	2.14114	2.43263	6.46503	5.73958	4.58841	1.14757	0.934657	0.872709
OV12G031570.1	up	269.916	285.741	332.139	67.3189	56.4822	70.7794	437.693	458.592	510.82
OV12G031860.1	up	1.1372	0.771616	1.20253	0.324496	0	0	0.787572	1.01226	0.74735
OV12G031980.1	up	9.29854	9.37882	8.49858	2.23343	2.78942	0.995706	6.95019	4.4326	5.63031
OV12G032430.1	down	3.44797	6.24229	5.0697	9.55718	6.10957	5.72699	1.69981	1.9713	1.21304
OV12G032470.1	down	0	0	0	0	0.023122	0.020254	0	0	0
OV12G033130.1	down	0	0	0	0	0	0	0	0	0
OV12G034120.1	up	1.08677	1.44369	2.01786	0	0	0	1.40817	1.58372	1.25487
OV12G034360.1	up	3.83282	3.80504	3.08191	1.62451	1.93204	0.577152	10.1603	11.5408	11.093
OV12G035070.1	up	50.4014	45.3976	47.3136	23.823	19.8701	23.5823	92.9422	98.7944	101.316
OV12G035130.1	up	4.10739	5.64085	6.48099	0	0	0	4.013	4.94798	6.07034
OV12G036390.1	up	0.469174	0.767973	0.692728	0	0	0	0.333559	0.122994	0.411603
OV12G036680.1	up	2.51451	2.20956	1.77422	2.41755	1.32989	1.67918	4.06567	4.85268	4.91995
OV12G036750.1	down	0	0.02382	0.076106	0.241289	0.217588	0.257883	0.016836	0.024809	0.047087
OV12G037200.1	up	0	0	0	0	0	0	0	0	0
OV12G037320.1	up	0.66916	0.301046	0.393815	0.324879	0.287714	0	0.17316	0.137355	0.632876
OV12G038010.1	down	198.868	141.562	127.761	329.89	432.833	266.029	84.5044	83.9407	66.3841
OV12G038480.1	up	0	0	0	0	0	0	0.59321	0.700395	0.615261
OV12G038950.1	up	0.900686	1.6854	0.961059	0.744645	0.509489	0.444932	3.26431	3.01868	3.48311
OV12G039690.1	up	0	0	0.346793	0	0	0	2.45899	1.97391	2.05698
OV12G039900.1	down	2.11105	2.56221	2.86737	5.3689	2.93797	4.28408	1.32885	0.836967	1.49448
OV12G040650.1	up	6.95453	3.58289	4.1266	0	0	0	10.3775	11.6464	12.3935
OV12G041090.1	up	6.8123	7.58127	5.68085	1.7671	2.21991	1.20622	9.22762	8.71188	11.0968
OVunG002270.1	up	0	0	0	0	0	0	1.31989	1.74472	1.0139
OVunG004090.1	up	6.5327	5.39054	4.78726	5.49859	6.05238	3.07066	11.3627	10.4346	9.51749
OVunG012170.1	up	1.6286	2.35516	2.5366	0.662514	0.86947	0.583244	7.21089	7.16412	7.21892
OVunG014410.1	down	0.303236	0.257325	0.282177	1.95684	1.23787	0.888792	0.270955	0.284613	0.214285

## Sheet: Table S7
Table S7. Expression patterns of genes related to anthocyanin biosynthesis.
Function	AT Name	Gene ID	Re-name	OvW-1	OvW-2	OvW-3	OvLP-1	OvLP-2	OvLP-3	OvP-1	OvP-2	OvP-3	OvW-1-1	OvW-1-2	OvW-1-3	OvP-37-1	OvP-37-2	OvP-37-3
PAL1	AT2G37040	OV01G010340.1	OvPAL.G01	3.11324	3.2231	3.21823	12.4758	12.2256	13.7668	22.0861	25.4726	26.9069	14.478	76.7264	4.99748	75.2235	61.3429	47.7679
PAL1	AT2G37040	OV04G010010.1	OvPAL.G04	144.423	96.9658	149.718	224.321	229.725	260.226	329.361	344.221	370.622	203.467	303.584	111.757	211.421	270.403	222.605
PAL1	AT2G37040	OV11G008840.1	OvPAL.G11	92.0604	61.88	97.2463	193.438	197.361	220.402	294.603	308.727	329.231	184.484	300.424	116.194	307.008	265.674	198.551
PAL1	AT2G37040	OV12G031570.1	OvPAL.G12	67.3189	56.4822	70.7794	269.916	285.741	332.139	437.693	458.592	510.82	124.784	360.243	63.2537	371.133	390.997	341.79
C4H	AT2G30490	OV04G017570.1	OvC4H.G04	23.891	19.8903	26.2566	65.189	64.4214	72.6227	124.317	125.944	129.013	18.0508	55.7166	9.4224	40.783	37.8662	50.464
C4H	AT2G30490	OV11G014630.1	OvC4H.G11	0.292582	0.578053	0.425011	1.16094	0.978938	1.46979	1.76526	1.65256	1.96973	0.308544	0.962117	0.338966	1.23551	0.993087	0.772902
4CL3	AT1G65060	OV07G038340.1	Ov4CL3.G07	13.7239	12.3212	14.1844	12.4998	14.7854	14.4103	18.938	20.7649	20.3804	7.85775	22.0018	6.08912	17.531	22.9647	21.7657
4CL3	AT1G65060	OV08G014780.1	Ov4CL3.G08	2.32846	2.32592	1.74347	1.67484	1.35317	1.68515	0.344523	0.664524	1.1303	0.033423	0.033038	0.07028	0.013517	0.096823	0.092355
4CL3	AT1G65060	OV09G027890.5	Ov4CL3.G09	356.584	268.683	356.924	355.543	368.123	392.218	359.406	366.74	381.681	77.8503	158.775	65.3698	128.582	161.48	159.378
4CL5	AT3G21230	OV01G026500.1	Ov4CL5.G01.a	15.3675	14.2632	15.1039	17.42	19.4626	20.9527	17.3423	15.829	16.0695	24.6102	22.3943	17.9179	23.7757	28.5678	20.9156
4CL5	AT3G21230	OV01G026550.1	Ov4CL5.G01.b	0.330149	0.078282	0.976316	0.914109	1.04991	0.915045	0.16291	0.257636	0.201535	0.317075	0.195902	0.156741	0.111824	0.175008	0.129261
4CL5	AT3G21230	OV06G042800.1	Ov4CL5.G06	3.24672	3.39114	2.67258	3.80522	4.18952	4.04205	16.0404	14.9904	13.9926	4.46119	11.0418	3.05444	7.79845	7.0631	11.6151
4CL5	AT3G21230	OV08G014790.1	Ov4CL5.G08.a	0	0	0	0	0	0	0	0.11846	0.070474	1.22953	1.06467	2.12703	0.537134	0.468481	0.769978
4CL5	AT3G21230	OV08G014810.1	Ov4CL5.G08.b	0.440628	0.793012	0.787818	0.527664	0.586942	0.311041	0.776164	0.777641	1.03232	1.18117	2.05973	0.653438	2.32491	4.3567	2.7408
CHS	AT5G13930	OV02G008010.1	OvCHS.G02	293.227	216.489	287.046	710.226	656.813	782.558	1015.48	1086.18	1172.69	1065.98	2637.85	1048.67	2036.57	2175.07	1822.09
CHS	AT5G13930	OV05G034530.1	OvCHS.G05	99.0948	67.9768	98.6027	225.056	204.929	222.267	593.604	609.898	636.462	144.686	1167.58	14.6114	1457.63	649.872	765.31
CHS	AT5G13930	OV09G012000.1	OvCHS.G09.a	0	0	0	0	0	0	0	0	0	0	0	0	0	0.012894	0
CHS	AT5G13930	OV09G012030.1	OvCHS.G09.b	0	0	0	0	0	0	0	0	0	0.003215	0	0	0	0	0
CHS	AT5G13930	OV09G012050.1	OvCHS.G09.c	0	0	0	0	0	0	0	0	0	0	0	0	0	0	0
CHS	AT5G13930	OV09G012060.1	OvCHS.G09.d	0	0	0	0	0	0	0	0	0	0.013848	0	0	0	0	0
CHS1	AT1G17610	OV11G029020.1	OvCHS1.G11	4.86075	3.52427	4.89154	2.86987	2.36158	2.69575	4.06456	2.29717	2.8768	3.46865	3.5448	3.33952	3.75931	3.21407	2.81086
CHI	AT2G43570	OV04G003550.1	OvCHI.G04.a	14.8554	10.6395	13.1692	1.93097	1.86215	1.87218	3.68908	4.5387	4.40169	0.052579	0.052368	0.009657	0	0	0
CHI	AT2G43570	OV04G003560.1	OvCHI.G04.b	51.0515	45.9179	15.8581	18.601	15.322	21.4584	16.9568	15.1856	22.6659	0.010396	0.705256	0	0.057912	0.028707	0.012861
CHI	AT2G43570	OV11G002850.1	OvCHI.G11.a	0.930389	1.42399	0.976312	1.09272	2.81417	3.17318	5.81705	4.22537	3.10474	0.08109	0.038831	0	0.015657	0.069934	0.025236
CHI	AT2G43570	OV11G002900.1	OvCHI.G11.b	5.50164	4.36306	7.96213	6.08195	6.28379	5.6366	4.27585	3.45501	4.34143	0.186623	0.021526	0	0	0.021823	0.025977
F3H	AT3G51240	OV01G013250.1	OvF3H.G01.a	9.53947	5.64025	6.85766	48.6385	43.644	43.2057	67.5553	68.3922	73.3545	66.5914	157.126	73.0916	208.198	148.092	208.022
F3H	AT3G51240	OV01G013290.2	OvF3H.G01.b	242.677	183.025	211.344	583.404	518.434	573.963	711.582	740.599	762.029	656.352	1814.22	648.704	1703.94	1939.42	1735.53
F3H	AT3G51240	OV12G028960.1	OvF3H.G12	0	0	0	0	0	0	0	0.051862	0	0	0	0	0	0	0
FLS3	AT5G63590	OV09G003930.1	OvFLS3	0.280448	0.592806	0	0.845904	1.05144	0.778402	0	0	0	0.011206	1.17314	0.037187	0.662151	2.03536	1.34441
DFR	AT5G42800	OV10G025540.1	OvDFR	379.079	299.815	346.252	1276.16	1208.39	1325.4	1956.52	1974.36	2053.86	860.295	1889.96	1149.38	1830.57	2022.56	1801.32
ANS (LDOX)	AT4G22880	OV03G032130.2	OvANS	51.7782	43.2373	42.8713	861.076	773.841	834.967	977.242	1052.2	1101.39	93.6852	182.493	181.839	1832.18	2232.36	1972.83
UGT75C1	AT4G14090	OV02G002350.1	OvUGT75C1	75.0818	59.6025	75.7448	568.039	581.711	618.721	598.239	676.073	695.211	1150.73	1620.49	1334.4	1642.17	2002.7	1626.18
UGT78D2	AT5G17050	OV02G010780.1	OvUGT78D2.G02.a	58.4525	41.1147	54.6036	201.304	185.6	201.459	200.495	213.422	229.23	64.902	195.985	138.015	167.209	189.499	158.427
UGT78D2	AT5G17050	OV02G010790.1	OvUGT78D2.G02.b	8.73118	7.27502	8.98761	12.6276	11.8858	12.8904	30.6548	38.0795	36.1723	13.2481	32.536	38.8643	22.2364	27.7964	23.6612
UGT78D2	AT5G17050	OV05G031570.1	OvUGT78D2.G05	14.0362	12.1251	14.2317	55.26	53.3531	59.0244	67.8065	74.7444	81.0732	87.4961	236.338	104.828	94.4967	145.033	85.612
UGT79B1	AT5G54060	OV05G017750.1	OvUGT79B1	110.741	84.8951	101.262	372.1	363.187	405.614	476.893	541.939	571.473	644.698	957.365	917.764	813.251	901.625	712.711
GST	AT1G17170	OV06G013900.2	OvGST.G06	291.934	259.047	232.085	226.068	193.734	191.73	129.864	130.221	137.372	0.953485	2.06128	1.35805	2.95931	9.22322	5.36877
GST	AT1G17170	OV07G011860.1	OvGST.G07.a	75.3227	47.4878	76.0249	79.0775	74.6933	75.944	70.0516	69.4041	69.1668	0.628745	1.18197	0.627485	0.89789	1.2921	2.676
GST	AT1G17170	OV07G011870.1	OvGST.G07.b	204.481	149.865	174.4	73.4712	66.0748	52.9487	39.5082	36.8279	34.2839	46.4909	27.1744	22.8312	16.4384	22.7033	20.7492
GST	AT1G17170	OV09G045040.1	OvGST.G09	111.474	107.973	94.0539	150.241	134.158	136.402	79.125	82.0792	79.7514	30.4028	20.9317	24.5204	28.7112	20.9546	27.5745
SGT(UGT80A2)	AT3G07020	OV01G041610.1	OvSGT.G01	7.06826	6.67212	6.11599	8.53368	8.15377	9.50097	7.47076	8.5646	8.53853	10.2372	8.81064	13.0692	10.1712	8.12728	9.98526
SGT(UGT80A2)	AT3G07020	OV10G005170.1	OvSGT.G10.a	7.16299	7.19057	7.71017	9.95178	9.179	11.0122	15.6953	14.4708	15.558	10.6146	7.17505	9.18106	6.21308	5.6219	7.53504
SGT(UGT80A2)	AT3G07020	OV10G005220.2	OvSGT.G10.b	12.9484	8.52041	12.0998	10.2495	11.0991	10.6944	11.9423	13.9209	13.5066	11.0374	6.51242	7.85736	7.39518	6.93376	8.51958
MATE	AT1G51340	OV06G042350.1	OvMATE	37.9555	57.7107	37.8498	42.123	56.4083	54.3845	45.8434	45.6792	43.6387	13.3064	7.31712	12.7551	3.89135	7.01951	10.2588
TT19	AT5G17220	OV05G031480.1	OvTT19	390.527	402.691	269.108	1612.3	1258.91	1254.74	1430.61	1261.19	1262.46	896.232	1752.9	1009.24	1695	1636.4	1683.19
PAP1(MYB75)	AT1G56650	OV09G029950.1	OvPAP1.G09	3.23881	5.19124	2.1845	2.46118	3.43875	1.7834	3.15679	3.3536	3.93084	0.467569	1.49562	0.223487	3.45884	0.965261	1.87217
PAP1(MYB75)	AT1G56650	OV11G023100.1	OvPAP1.G11	0	0	0	0.740898	0.467176	0.367147	0.504893	0.64415	0.512137	0.099213	0.157094	0.194884	0.087332	0.130824	0.39569
PAP1(MYB75)	AT1G56650	OV12G018090.1	OvPAP1.G12	63.74	55.7341	45.8814	92.2903	83.2744	84.8868	62.4934	57.4616	58.1065	33.4764	55.6629	24.1853	57.8688	29.3571	21.6566
TT8	AT4G09820	OV02G027910.1	OvTT8	22.9189	19.2239	19.9769	84.5096	82.021	81.904	169.838	168.164	172.726	26.0305	27.9781	45.5501	18.2933	21.461	33.5898
GL3	AT5G41315	OV11G027290.1	OvGL3	0.986687	1.04615	0.75916	4.11359	4.39443	5.41699	2.43735	2.15125	2.12588	0.137053	18.1152	23.4063	16.3141	0.037097	0.01567
EGL3	AT1G63650	OV11G038500.1	OvEGL3	149.91	124.756	112.8	150.554	144.374	144.807	114.957	113.34	116.222	116.763	28.955	118.574	43.7257	81.5793	41.1869
TTG1	AT5G24520	OV06G009910.1	OvTTG1.G06	22.9579	23.7848	23.5653	19.9872	19.7788	21.3392	19.5578	19.5736	16.7367	12.1428	19.7696	16.8492	17.0317	18.5491	24.0831
TTG1	AT5G24520	OV07G008480.1	OvTTG1.G07	12.5389	10.2835	11.2797	8.84053	8.54754	9.28882	5.65028	4.6604	4.59239	2.75356	3.31174	3.42421	2.48463	3.81759	6.12635
TTG1	AT5G24520	OV09G008070.1	OvTTG1.G09	9.05757	9.67799	9.54482	10.5188	10.305	11.2207	15.74	12.5254	14.0707	12.1191	20.4548	13.3539	11.3673	8.07473	6.53623
TTG1	AT5G24520	OV10G036640.1	OvTTG1.G10	5.68432	3.67898	4.4966	6.12364	5.0001	5.50967	4.28441	5.30592	4.19337	5.20178	6.36325	5.18965	8.12748	6.12076	5.85398
CPC	AT2G46410	OV04G001070.1	OvCPC	4.70097	9.64375	7.76463	19.3855	14.9299	21.9115	18.9625	15.0253	14.3651	0.3951	0.048487	0	0.790212	0.113615	0.047856
MYBL2	AT1G71030	OV09G037310.1	OvMYBL2.G09	18.0366	17.2617	11.0424	59.7469	56.7495	58.5684	131.882	114.086	115.097	66.6991	164.384	52.8994	180.5	188.096	206.125
MYBL2	AT1G71030	OV12G010370.2	OvMYBL2.G12	25.8114	36.7808	26.4585	59.467	56.4489	54.7582	60.1874	49.7079	48.0519	42.9901	86.4951	55.6271	103.782	71.9767	109.736
LAC15	AT5G48100	OV09G012590.1	OvLAC15	0.30036	0.273081	0.30387	0.291728	0.534442	0.76163	1.96244	1.73498	1.82937	0.125312	0.312987	0.093571	0.379524	0.131323	0.214728
LBD37	AT5G67420	OV09G001180.1	OvLBD37	8.24695	11.5791	6.4153	3.16742	3.40005	2.99309	2.24595	2.27347	2.08535	0.88246	0.014903	0.198778	0.11565	0.152104	0.345843
LBD38	AT3G49940	OV12G027090.1	OvLBD38	10.596	19.5935	9.37922	9.1035	13.4447	9.88589	8.50193	5.94353	7.86774	3.17547	2.18597	4.54904	3.19646	6.62705	7.76526
LBD39	AT4G37540	OV03G046710.1	OvLBD39.G03	4.94039	4.1303	2.92905	1.7113	0.695998	0.521913	1.21957	0.628615	0.506126	0.429618	0.034575	0.211325	0.145994	0.538207	0.255052
LBD39	AT4G37540	OV08G040610.1	OvLBD39.G08	2.99644	3.10294	1.00717	3.94763	3.68223	5.97251	3.91633	3.01738	3.79064	0.723258	0.016273	3.19933	0.016083	0.041648	0.84987
